# Supplementary material for: A bird’s-eye view: exploration of the flavin-containing monooxygenase superfamily in common wheat
Source: Front Plant Sci. 2024 Apr 12;15:1369299. doi: 10.3389/fpls.2024.1369299 (PMC11046709; doi:10.3389/fpls.2024.1369299)
Supplement: Supplementary file 2 [file Table_1.xlsx]

## Sheet: TitlePage
Supplementary Tables (Supporting Information, Tables S1-S8)
all supplementary table files listed in the methods section (and referred to in supplementary notes/figures) can be located in this xlsx workbook. Please contact the author for questions in need of further clarification (sherry.sun@botany.ubc.ca)

## Sheet: Table S1
Table S1. Local HMM search for all TaFMO candidates in RefSeqv2.1 and RefSeqv1.2, with gene number and splice variants
RefSeqv2.1_all_TaFMO-HC	RefSeqv2.1_all_TaFMO-LC	RefSeqv1.2_all_TaFMO-HC	RefSeqv1.2_all_TaFMO-LC
171 total genes	82 total genes	177 total genes	67 total genes
TraesCS1A03G0258900.1	TraesCS1B03G0032400.1	TraesCS1A02G106900.1	TraesCS1B02G015400.1
TraesCS1A03G0258900.2	TraesCS1B03G0338700.1	TraesCS1A02G106900.2	TraesCS1B02G210900.1
TraesCS1A03G0555700.1	TraesCS1D03G0014400.1	TraesCS1A02G210600.1	TraesCS1D02G007000.1
TraesCS1A03G0556900.1	TraesCS1D03G0014500.1	TraesCS1A02G211100.1	TraesCS1D02G007100.1
TraesCS1B03G0013100.1	TraesCS2A03G1299500.1	TraesCS1B02G006000.1	TraesCS2A02G760900.1
TraesCS1B03G0013100.2	TraesCS2A03G1300000.1	TraesCS1B02G006000.2	TraesCS2A02G761100.1
TraesCS1B03G0013500.1	TraesCS2A03G1300200.1	TraesCS1B02G006200.1	TraesCS2A02G761200.1
TraesCS1B03G0648500.1	TraesCS2A03G1300400.1	TraesCS1B02G224600.1	TraesCS2A02G761300.1
TraesCS1B03G0648500.2	TraesCS2B03G0034700.1	TraesCS1B02G224600.2	TraesCS2B02G883000.1
TraesCS1B03G0648500.3	TraesCS2B03G1490700.1	TraesCS1B02G224600.3	TraesCS2B02G883100.1
TraesCS1D03G0254900.1	TraesCS2B03G1490800.1	TraesCS1D02G107900.1	TraesCS2B02G883200.1
TraesCS1D03G0535600.1	TraesCS2B03G1490900.1	TraesCS1D02G213900.1	TraesCS2B02G883300.1
TraesCS1D03G0535600.2	TraesCS2B03G1491000.1	TraesCS1D02G213900.2	TraesCS2B02G883400.1
TraesCS1D03G0535600.3	TraesCS2B03G1491100.1	TraesCS1D02G213900.3	TraesCS2B02G883500.1
TraesCS1D03G0536600.1	TraesCS2B03G1491200.1	TraesCS1D02G214400.1	TraesCS2B02G883600.1
TraesCS2A03G0024200.1	TraesCS2B03G1491300.1	TraesCS2A02G011500.1	TraesCS2B02G883900.1
TraesCS2A03G0102500.1	TraesCS2B03G1491400.1	TraesCS2A02G053400.1	TraesCS2B02G891700.1
TraesCS2A03G0138700.1	TraesCS2B03G1491500.1	TraesCS2A02G071500.1	TraesCS2D02G696500.1
TraesCS2A03G0138800.1	TraesCS2B03G1491800.1	TraesCS2A02G071600.1	TraesCS2D02G696600.1
TraesCS2A03G1234200.1	TraesCS2B03G1505200.1	TraesCS2A02G533200.1	TraesCS4A02G033300.1
TraesCS2A03G1299600.1	TraesCS2B03G1505300.1	TraesCS2A02G587200.1	TraesCS4A02G550400.1
TraesCS2A03G1299700.1	TraesCS2D03G1263500.1	TraesCS2A02G587300.1	TraesCS4A02G550700.1
TraesCS2A03G1299800.1	TraesCS2D03G1263700.1	TraesCS2A02G587400.1	TraesCS4A02G622100.1
TraesCS2A03G1299900.1	TraesCS2D03G1264000.1	TraesCS2A02G587500.1	TraesCS4B02G485900.1
TraesCS2A03G1300100.1	TraesCS2D03G1264100.1	TraesCS2A02G587600.1	TraesCS4B02G606100.1
TraesCS2B03G0030700.1	TraesCS3B03G0108900.1	TraesCS2B02G010100.1	TraesCS4D02G471700.1
TraesCS2B03G0030700.2	TraesCS4A03G0070300.1	TraesCS2B02G010100.2	TraesCS5A02G057700.1
TraesCS2B03G0193300.1	TraesCS4A03G0462300.1	TraesCS2B02G085300.1	TraesCS5A02G304200.1
TraesCS2B03G0193600.1	TraesCS4A03G0926300.1	TraesCS2B02G085500.1	TraesCS5A02G488500.1
TraesCS2B03G0193800.1	TraesCS4A03G0926700.1	TraesCS2B02G085700.1	TraesCS5A02G714600.1
TraesCS2B03G0194000.1	TraesCS4A03G1045100.1	TraesCS2B02G085800.1	TraesCS5A02G739500.1
TraesCS2B03G0194100.1	TraesCS4B03G0783900.1	TraesCS2B02G085900.1	TraesCS5D02G386100.1
TraesCS2B03G0194200.1	TraesCS4B03G1001700.1	TraesCS2B02G086000.1	TraesCS5D02G655500.1
TraesCS2B03G0194300.1	TraesCS4D03G0679300.1	TraesCS2B02G086100.1	TraesCS6A02G205600.1
TraesCS2B03G1409100.1	TraesCS4D03G0828000.1	TraesCS2B02G562800.1	TraesCS6B02G751200.1
TraesCS2B03G1490200.1	TraesCS5A03G0097500.1	TraesCS2B02G595700.1	TraesCS6D02G174100.1
TraesCS2B03G1490300.1	TraesCS5A03G0611300.1	TraesCS2B02G595800.1	TraesCS6D02G174100.2
TraesCS2B03G1490400.1	TraesCS5A03G0836300.1	TraesCS2B02G595900.1	TraesCS7A02G785200.1
TraesCS2B03G1490500.1	TraesCS5A03G0836400.1	TraesCS2B02G596000.1	TraesCS7B02G794400.1
TraesCS2B03G1490600.1	TraesCS5A03G0839300.1	TraesCS2B02G596100.1	TraesCS7B02G795000.1
TraesCS2B03G1491700.1	TraesCS5A03G1253900.1	TraesCS2B02G596200.1	TraesCS7D02G074900.1
TraesCS2B03G1502400.1	TraesCS5A03G1297300.1	TraesCS2B02G600600.1	TraesCS7D02G094000.1
TraesCS2B03G1504900.1	TraesCS5D03G0251300.1	TraesCS2B02G601800.1	TraesCS7D02G094500.1
TraesCS2D03G0022100.1	TraesCS5D03G0450100.1	TraesCS2D02G012100.1	TraesCS7D02G613300.1
TraesCS2D03G0137200.1	TraesCS5D03G0691500.1	TraesCS2D02G070300.1	TraesCSU02G048400.1
TraesCS2D03G0137800.1	TraesCS5D03G0799200.1	TraesCS2D02G070400.1	TraesCSU02G057100.1
TraesCS2D03G1190900.1	TraesCS5D03G1228800.1	TraesCS2D02G535100.1	TraesCSU02G057400.1
TraesCS2D03G1263100.1	TraesCS6A03G0357500.1	TraesCS2D02G565700.1	TraesCSU02G099000.1
TraesCS2D03G1263200.1	TraesCS6A03G0503100.1	TraesCS2D02G565800.1	TraesCSU02G112600.1
TraesCS2D03G1263300.1	TraesCS6B03G1175200.1	TraesCS2D02G565900.1	TraesCSU02G138100.1
TraesCS2D03G1263400.1	TraesCS6D03G0314800.1	TraesCS2D02G566000.1	TraesCSU02G138400.1
TraesCS2D03G1263600.1	TraesCS6D03G0314800.2	TraesCS2D02G566100.1	TraesCSU02G251800.1
TraesCS2D03G1263800.1	TraesCS7A03G0645700.1	TraesCS2D02G566200.1	TraesCSU02G252200.1
TraesCS3A03G0023200.1	TraesCS7A03G1342500.1	TraesCS3A02G010900.1	TraesCSU02G279800.1
TraesCS3A03G0344800.1	TraesCS7B03G1279200.1	TraesCS3A02G149500.1	TraesCSU02G286600.1
TraesCS3A03G0598600.1	TraesCS7B03G1279900.1	TraesCS3A02G232600.1	TraesCSU02G290300.1
TraesCS3A03G0706200.1	TraesCS7D03G0134700.1	TraesCS3A02G280900.1	TraesCSU02G309000.1
TraesCS3B03G0026700.1	TraesCS7D03G0165400.1	TraesCS3B02G014100.1	TraesCSU02G316300.1
TraesCS3B03G0026700.2	TraesCS7D03G0166300.1	TraesCS3B02G014100.2	TraesCSU02G354100.1
TraesCS3B03G0026800.1	TraesCS7D03G0478900.1	TraesCS3B02G176800.1	TraesCSU02G454500.1
TraesCS3B03G0026800.2	TraesCS7D03G0817500.1	TraesCS3B02G261900.1	TraesCSU02G460500.1
TraesCS3B03G0422400.1	TraesCS7D03G1063200.1	TraesCS3B02G314700.1	TraesCSU02G489100.1
TraesCS3B03G0681000.1	TraesCSU03G0019100.1	TraesCS3D02G000800.1	TraesCSU02G570500.1
TraesCS3B03G0807100.1	TraesCSU03G0058800.1	TraesCS3D02G157600.1	TraesCSU02G571800.1
TraesCS3D03G0019300.1	TraesCSU03G0144100.1	TraesCS3D02G220500.1	TraesCSU02G590900.1
TraesCS3D03G0335700.1	TraesCSU03G0144500.1	TraesCS3D02G280900.1	TraesCSU02G593500.1
TraesCS3D03G0553100.1	TraesCSU03G0178100.1	TraesCS4A02G006300.1	TraesCSU02G614200.1
TraesCS3D03G0648800.1	TraesCSU03G0187100.1	TraesCS4A02G006400.1	TraesCSU02G639600.1
TraesCS4A03G0010700.1	TraesCSU03G0192000.1	TraesCS4A02G006500.1
TraesCS4A03G0011000.1	TraesCSU03G0216400.1	TraesCS4A02G006600.1
TraesCS4A03G0011100.1	TraesCSU03G0224600.1	TraesCS4A02G006700.1
TraesCS4A03G0011200.1	TraesCSU03G0269600.1	TraesCS4A02G027500.1
TraesCS4A03G0011700.1	TraesCSU03G0359900.1	TraesCS4A02G313200.1
TraesCS4A03G0051300.1	TraesCSU03G0374300.1	TraesCS4A02G325400.1
TraesCS4A03G0782000.1	TraesCSU03G0379800.1	TraesCS4A02G325400.2
TraesCS4A03G0811300.1	TraesCSU03G0407600.1	TraesCS4A02G325400.3
TraesCS4A03G0811300.2	TraesCSU03G0481500.1	TraesCS4A02G373500.1
TraesCS4A03G0811300.3	TraesCSU03G0482200.1	TraesCS4A02G373500.2
TraesCS4A03G0924600.1	TraesCSU03G0482800.1	TraesCS4A02G374200.1
TraesCS4A03G0924600.2	TraesCSU03G0499700.1	TraesCS4A02G374300.1
TraesCS4A03G0926100.1	TraesCSU03G0518100.1	TraesCS4A02G374400.1
TraesCS4A03G0926600.1	TraesCSU03G0540500.1	TraesCS4A02G374500.1
TraesCS4A03G0927300.1	TraesCSU03G0558400.1	TraesCS4A02G379900.1
TraesCS4A03G0927400.1		TraesCS4A02G380000.1
TraesCS4A03G0943200.1		TraesCS4B02G269700.1
TraesCS4A03G0943300.1		TraesCS4B02G278300.1
TraesCS4B03G0715800.1		TraesCS4B02G298300.1
TraesCS4B03G0738000.1		TraesCS4B02G298400.1
TraesCS4B03G0782700.1		TraesCS4B02G298500.1
TraesCS4B03G0783000.1		TraesCS4B02G298600.1
TraesCS4B03G0783300.1		TraesCS4B02G298700.1
TraesCS4B03G0783600.1		TraesCS4B02G298800.1
TraesCS4B03G0784200.1		TraesCS4B02G366800.1
TraesCS4B03G0784300.1		TraesCS4B02G370200.1
TraesCS4B03G0947100.1		TraesCS4B02G370400.1
TraesCS4B03G0953000.1		TraesCS4B02G370500.1
TraesCS4B03G0953300.1		TraesCS4D02G269000.1
TraesCS4B03G0953400.1		TraesCS4D02G276600.1
TraesCS4D03G0639900.1		TraesCS4D02G297200.1
TraesCS4D03G0656000.1		TraesCS4D02G297300.1
TraesCS4D03G0702600.1		TraesCS4D02G297300.2
TraesCS4D03G0702900.1		TraesCS4D02G297400.1
TraesCS4D03G0702900.2		TraesCS4D02G297600.1
TraesCS4D03G0703000.1		TraesCS4D02G297700.1
TraesCS4D03G0703400.1		TraesCS4D02G360800.1
TraesCS4D03G0703600.1		TraesCS4D02G360800.2
TraesCS4D03G0827700.1		TraesCS4D02G360900.1
TraesCS4D03G0827700.2		TraesCS4D02G361000.1
TraesCS4D03G0827800.1		TraesCS5A02G102700.1
TraesCS4D03G0827900.1		TraesCS5A02G184300.1
TraesCS5A03G0261000.1		TraesCS5A02G217200.1
TraesCS5A03G0486900.1		TraesCS5A02G298300.1
TraesCS5A03G0560600.1		TraesCS5A02G348100.1
TraesCS5A03G0725400.1		TraesCS5A02G348200.1
TraesCS5A03G0836000.1		TraesCS5A02G348400.1
TraesCS5A03G0836200.1		TraesCS5A02G349300.1
TraesCS5A03G0837700.1		TraesCS5A02G522900.1
TraesCS5A03G0839400.1		TraesCS5A02G534500.1
TraesCS5A03G1221300.1		TraesCS5A02G536500.1
TraesCS5A03G1248100.1		TraesCS5A02G536500.2
TraesCS5A03G1254100.1		TraesCS5A02G536600.1
TraesCS5A03G1254100.2		TraesCS5B02G107000.1
TraesCS5A03G1254200.1		TraesCS5B02G182400.1
TraesCS5B03G0272800.1		TraesCS5B02G194300.1
TraesCS5B03G0485700.1		TraesCS5B02G216000.1
TraesCS5B03G0517200.1		TraesCS5B02G297400.1
TraesCS5B03G0571000.1		TraesCS5B02G349200.1
TraesCS5B03G0762600.1		TraesCS5B02G349300.1
TraesCS5B03G0873800.1		TraesCS5B02G349800.1
TraesCS5B03G0873900.1		TraesCS5B02G349800.2
TraesCS5B03G0875600.1		TraesCS5B02G350700.1
TraesCS5B03G0875600.2		TraesCS5B02G530900.1
TraesCS5B03G0877300.1		TraesCS5B02G531000.1
TraesCS5B03G1289600.1		TraesCS5B02G538300.1
TraesCS5B03G1289700.1		TraesCS5B02G566700.1
TraesCS5B03G1338800.1		TraesCS5D02G114500.1
TraesCS5B03G1370600.1		TraesCS5D02G189100.1
TraesCS5D03G0268800.1		TraesCS5D02G189200.1
TraesCS5D03G0450200.1		TraesCS5D02G189300.1
TraesCS5D03G0450600.1		TraesCS5D02G225200.1
TraesCS5D03G0450700.1		TraesCS5D02G354300.1
TraesCS5D03G0526200.1		TraesCS5D02G354400.1
TraesCS5D03G0798800.1		TraesCS5D02G354600.1
TraesCS5D03G0799100.1		TraesCS5D02G355600.1
TraesCS5D03G0799800.1		TraesCS5D02G355700.1
TraesCS5D03G0802100.1		TraesCS5D02G556600.1
TraesCS5D03G0802200.1		TraesCS5D02G556600.2
TraesCS5D03G1224400.1		TraesCS5D02G556600.3
TraesCS5D03G1224400.2		TraesCS6A02G120500.1
TraesCS5D03G1224400.3		TraesCS6A02G120500.2
TraesCS6A03G0284300.1		TraesCS6A02G150100.1
TraesCS6A03G0284300.2		TraesCS6A02G150700.1
TraesCS6A03G0358100.1		TraesCS6B02G033700.1
TraesCS6A03G0359800.1		TraesCS6B02G148900.1
TraesCS6B03G0077300.1		TraesCS6B02G178800.1
TraesCS6B03G0373000.1		TraesCS6D02G110300.1
TraesCS6B03G0454600.1		TraesCS6D02G110500.1
TraesCS6D03G0239400.1		TraesCS6D02G139800.1
TraesCS6D03G0239900.1		TraesCS6D02G139800.2
TraesCS6D03G0313400.1		TraesCS6D02G139800.3
TraesCS6D03G0313400.2		TraesCS6D02G139800.4
TraesCS6D03G0313400.3		TraesCS7A02G065600.1
TraesCS6D03G0313400.4		TraesCS7A02G075400.1
TraesCS7A03G0147900.1		TraesCS7A02G076000.1
TraesCS7A03G0175600.1		TraesCS7A02G076100.1
TraesCS7A03G0176900.1		TraesCS7A02G076200.1
TraesCS7A03G0177100.1		TraesCS7A02G076300.1
TraesCS7A03G0177300.1		TraesCS7A02G459600.1
TraesCS7A03G0177400.1		TraesCS7A02G552000.1
TraesCS7A03G1116400.1		TraesCS7A02G552000.2
TraesCS7A03G1341700.1		TraesCS7A02G552200.1
TraesCS7A03G1341700.2		TraesCS7B02G004700.1
TraesCS7A03G1342300.1		TraesCS7B02G475700.1
TraesCS7B03G0011300.1		TraesCS7B02G475900.1
TraesCS7B03G1279000.1		TraesCS7B02G475900.2
TraesCS7B03G1279000.2		TraesCS7B02G476100.1
TraesCS7B03G1279300.1		TraesCS7D02G038500.1
TraesCS7B03G1279500.1		TraesCS7D02G060000.1
TraesCS7D03G0088000.1		TraesCS7D02G070900.1
TraesCS7D03G0136300.1		TraesCS7D02G071400.1
TraesCS7D03G0164500.1		TraesCS7D02G071500.1
TraesCS7D03G0165100.1		TraesCS7D02G071800.1
TraesCS7D03G0165600.1		TraesCS7D02G071900.1
TraesCS7D03G0166200.1		TraesCS7D02G072000.1
TraesCS7D03G0166400.1		TraesCS7D02G425900.1
TraesCS7D03G0166500.1		TraesCS7D02G425900.2
TraesCS7D03G1006000.1		TraesCS7D02G538300.1
TraesCS7D03G1006000.2		TraesCS7D02G538300.2
TraesCS7D03G1268300.1		TraesCS7D02G538700.1
TraesCS7D03G1268300.2		TraesCSU02G030500.1
TraesCS7D03G1269100.1		TraesCSU02G032200.1
TraesCSU03G0061100.1		TraesCSU02G033200.1
TraesCSU03G0085200.1		TraesCSU02G033300.1
TraesCSU03G0085200.2		TraesCSU02G038800.1
TraesCSU03G0085200.3		TraesCSU02G045200.1
TraesCSU03G0267700.1		TraesCSU02G045200.2
TraesCSU03G0348300.1		TraesCSU02G065000.1
TraesCSU03G0407900.1		TraesCSU02G087500.1
TraesCSU03G0436400.1		TraesCSU02G087500.2
		TraesCSU02G087500.3
		TraesCSU02G099800.1
		TraesCSU02G186300.1
		TraesCSU02G215100.1
		TraesCSU02G234900.1
		TraesCSU02G242300.1

## Sheet: Table S2
Table S2. List of all FMO candidates validated for T. aestivum, T. urartu, H. vulare, O. sativa sp. Japonicus, A. thaliana, A. trichopoda, and G. sulphuraria
Species	gene_number	Gene_id	HMM_Group	Phylo_Group(ABC)	Uniprot	aa_size
T. aestivum cv. Chinese Spring	170	TraesCS1A03G0555700.1-nc	fmo-likex2	A	A0A3B5Y0G6	363
		TraesCS1A03G0556900.1	fmo-likex2	A	A0A3B5Y0H2	453
		TraesCS1B03G0013100.1	fmo-likex2	A	A0A3B5YQT1	404
		TraesCS1B03G0013100.2-nc	fmo-like	A	A0A3B5YPU3	284
		TraesCS1B03G0013500.1	fmo-likex2	A	A0A3B5YR36	446
		TraesCS1B03G0648500.1	fmo-likex2	A	A0A3B5YXQ6	443
		TraesCS1B03G0648500.2	fmo-likex2	A	A0A3B5YYI1	497
		TraesCS1B03G0648500.3	fmo-likex2	A	A0A3B5YXD4	486
		TraesCS1D03G0535600.1	fmo-likex2	A	A0A3B5ZUD7	487
		TraesCS1D03G0535600.2	fmo-likex2	A	A0A3B5ZUF1	496
		TraesCS1D03G0535600.3	fmo-likex2	A	A0A3B5ZW32	485
		TraesCS1D03G0536600.1-nc	fmo-likex3	A	A0A3B5ZW37	509
		TraesCS3A03G0023200.1	fmo-likex2	A	A0A3B6EC67	502
		TraesCS3B03G0026700.1	pyr2	A	A0A1D5VUY4	518
		TraesCS3B03G0026700.2	fmo-likex2	A	D8LAL6	491
		TraesCS3B03G0026800.1	fmo-likex2	A	A0A1D5VUY4	515
		TraesCS3B03G0026800.2	pyr2	A	D8LAL6	542
		TraesCS3D03G0019300.1	fmo-likex2	A	A0A3B6GJC9	516
		TraesCS4B03G0715800.1	fmo-likex2	A	A0A3B6IUH1	495
		TraesCS4B03G0947100.1	fmo-likex2	A	A0A3B6IZZ3	467
		TraesCS4B03G0953000.1	fmo-likex2	A	A0A3B6IXN5	463
		TraesCS4B03G0953300.1	fmo-likex2	A	A0A3B6IWB8	503
		TraesCS4B03G0953400.1	fmo-likex2	A	A0A3B6IZH1	444
		TraesCS4D03G0639900.1	fmo-likex2	A	A0A3B6JKZ9	497
		TraesCS4D03G0827700.1-nc	fmo-likex2	A	A0A3B6JP80	318
		TraesCS4D03G0827700.2-nc	fmo-likex2	A	A0A3B6JRP4	317
		TraesCS4D03G0827800.1	fmo-likex2	A	A0A3B6JS32	483
		TraesCS4D03G0827900.1	fmo-likex2	A	A0A3B6JQ48	461
		TraesCS5A03G0725400.1	fmo-likex2	A	A0A3B6KM87	491
		TraesCS5A03G1221300.1	fmo-likex2	A	A0A3B6KRG2	497
		TraesCS5A03G1248100.1	fmo-likex2	A	A0A3B6KSE0	471
		TraesCS5A03G1254100.1	fmo-likex2	A	A0A3B6KSG2	500
		TraesCS5A03G1254100.2	fmo-likex2	A	A0A3B6KRW9	533
		TraesCS5A03G1254200.1-nc	fmo-likex2	A	A0A3B6KU39	367
		TraesCS5B03G0517200.1	fmo-likex2	A	A0A3B6LK36	475
		TraesCS5B03G0762600.1-nc	fmo-likex2	A	A0A3B6LQ17	462
		TraesCS5B03G1289600.1	fmo-likex2	A	A0A3B6LXU4	518
		TraesCS5B03G1289700.1	fmo-likex2	A	A0A3B6LY06	495
		TraesCS6A03G0284300.1	fmo-likex2	A	A0A3B6NMV9	367
		TraesCS6A03G0284300.2	fmo-likex2	A	A0A3B6NKM6	506
		TraesCS6A03G0358100.1-nc	fmo-like	A	A0A3B6NN36	183
		TraesCS6A03G0359800.1-nc	fmo-likex2	A	A0A3B6NP80	417
		TraesCS6B03G0373000.1	fmo-likex2	A	A0A3B6PK54	512
		TraesCS6B03G0454600.1	fmo-likex2	A	A0A3B6PI18	485
		TraesCS6D03G0239400.1	fmo-likex2	A	A0A3B6QBG1	503
		TraesCS6D03G0239900.1	fmo-likex2	A	A0A3B6QEE4	477
		TraesCS6D03G0313400.1	fmo-likex2	A	A0A3B6QFB6	450
		TraesCS6D03G0313400.2	fmo-likex2	A	A0A3B6QEL1	339
		TraesCS6D03G0313400.3	fmo-like	A	A0A3B6QCQ6	392
		TraesCS6D03G0313400.4	fmo-likex2	A	A0A3B6QCG1	324
		TraesCS7D03G1006000.1	fmo-likex2	A	A0A3B6TWL6	486
		TraesCS7D03G1006000.2	fmo-likex2	A	A0A3B6TPF3	487
		TraesCSU03G0085200.1	fmo-likex2	A	A0A3B6UAQ4	533
		TraesCSU03G0085200.2	fmo-likex2	A	A0A3B6U5L8	500
		TraesCSU03G0085200.3	fmo-likex2	A	A0A3B6U0Q7	443
		TraesCS1A03G0258900.1	fmo-like	B	A0A3B5XXF8	519
		TraesCS1A03G0258900.2	fmo-like	B	A0A3B5XW65	535
		TraesCS1D03G0254900.1	fmo-like	B	A0A3B5ZS93	519
		TraesCS2A03G0138700.1	fmo-like	B	A0A3B6ARL7	519
		TraesCS2A03G0138800.1	fmo-like	B	A0A3B6AS42	519
		TraesCS2B03G0193300.1	fmo-likex2	B	A0A3B6C1K5	536
		TraesCS2B03G0193600.1	fmo-like	B	A0A3B6BZ25	519
		TraesCS2B03G0193800.1	fmo-likex2	B	A0A3B6BZ04	531
		TraesCS2B03G0194000.1-nc	fmo-like	B	A0A3B6C1L1	415
		TraesCS2B03G0194100.1	fmo-like	B	A0A3B6BZ74	519
		TraesCS2B03G0194200.1-nc	fmo-like	B	A0A3B6BZ28	243
		TraesCS2B03G0194300.1	fmo-like	B	A0A3B6BYW4	519
		TraesCS2D03G0137200.1	fmo-like	B	A0A2X0SJ29	519
		TraesCS2D03G0137800.1	fmo-like	B	A0A1D5UXW3	519
		TraesCS4A03G0010700.1	fmo-like	B	A0A3B6HQ67	540
		TraesCS4A03G0011000.1	fmo-like	B	A0A3B6HR51	529
		TraesCS4A03G0011100.1	fmo-likex2	B	A0A3B6HMK7	551
		TraesCS4A03G0011200.1	fmo-like	B	A0A3B6HNY2	531
		TraesCS4A03G0011700.1	fmo-like	B	A0A3B6HM01	531
		TraesCS4B03G0782700.1-nc	fmo-like	B	A0A3B6IVG5	362
		TraesCS4B03G0783000.1	fmo-like	B	A0A3B6ITU7	531
		TraesCS4B03G0783300.1	fmo-like	B	A0A3B6IX85	531
		TraesCS4B03G0783600.1	fmo-like	B	A0A3B6IXX1	529
		TraesCS4B03G0784200.1	fmo-likex2	B	A0A3B6IVD8	544
		TraesCS4B03G0784300.1	fmo-like	B	A0A3B6IVG8	529
		TraesCS4D03G0702600.1	fmo-like	B	A0A3B6JNE0	531
		TraesCS4D03G0702900.1	fmo-like	B	A0A3B6JLZ3	531
		TraesCS4D03G0702900.2	fmo-like	B	A0A3B6JPP1	480
		TraesCS4D03G0703000.1	fmo-like	B	A0A3B6JQ39	531
		TraesCS4D03G0703400.1	fmo-like	B	A0A3B6JMV8	529
		TraesCS4D03G0703600.1	fmo-like	B	A0A3B6JNE5	558
		TraesCS5A03G0486900.1	fmo-like	B	A0A3B6KF14	523
		TraesCS5A03G0836000.1	fmo-like	B	A0A3B6KNU2	520
		TraesCS5A03G0836200.1	fmo-like	B	A0A3B6KN95	519
		TraesCS5A03G0837700.1	fmo-like	B	A0A3B6KKL1	525
		TraesCS5A03G0839400.1	fmo-likex2	B	A0A3B6KNA5	540
		TraesCS5B03G0485700.1	fmo-like	B	A0A3B6LLA7	523
		TraesCS5B03G0873800.1	fmo-like	B	A0A3B6LRT6	520
		TraesCS5B03G0873900.1	fmo-like	B	A0A3B6LS27	519
		TraesCS5B03G0875600.1	fmo-likex2	B	A0A3B6LS32	525
		TraesCS5B03G0875600.2	fmo-like	B	A0A3B6LRU2	551
		TraesCS5B03G0877300.1	fmo-likex2	B	A0A3B6LRV2	538
		TraesCS5D03G0450200.1-nc	fmo-like	B	A0A3B6MR52	294
		TraesCS5D03G0450600.1-nc	fmo-like	B	A0A3B6MQP4	225
		TraesCS5D03G0450700.1-nc	fmo-like	B	A0A3B6MPH4	285
		TraesCS5D03G0798800.1	fmo-like	B	A0A3B6MXQ9	520
		TraesCS5D03G0799100.1	fmo-like	B	A0A3B6MWS2	519
		TraesCS5D03G0799800.1	fmo-like	B	A0A3B6MV44	525
		TraesCS5D03G0802100.1-nc	fmo-like	B	A0A3B6MW47	222
		TraesCS5D03G0802200.1	fmo-like	B	A0A3B6MV59	538
		TraesCS7A03G1341700.1	fmo-like	B	A0A3B6RSW8	521
		TraesCS7A03G1341700.2-nc	fmo-like	B	A0A3B6RT36	389
		TraesCS7A03G1342300.1-nc	fmo-like	B	A0A3B6RQ30	183
		TraesCS7B03G1279000.1	fmo-like	B	A0A3B6SQG9	520
		TraesCS7B03G1279000.2	fmo-like	B	A0A3B6SVA6	502
		TraesCS7B03G1279300.1-nc	fmo-like	B	A0A3B6SQ84	152
		TraesCS7B03G1279500.1	fmo-likex2	B	A0A3B6SQ88	533
		TraesCS7D03G1268300.1	fmo-like	B	A0A3B6TTG9	546
		TraesCS7D03G1268300.2-nc	fmo-like	B	A0A3B6TN28	414
		TraesCS7D03G1269100.1	fmo-like	B	A0A3B6TSS1	528
		TraesCSU03G0348300.1-nc	fmo-like	B	A0A3B6U817	255
		TraesCSU03G0407900.1-nc	fmo-like	B	A0A3B6U446	282
		TraesCSU03G0436400.1-nc	fmo-like	B	A0A341ZEP9	282
		TraesCS2A03G0024200.1	fmo-like	C	A0A3B6APQ5	418
		TraesCS2A03G1234200.1	fmo-like	C	A0A3B6B7Y9	416
		TraesCS2A03G1300100.1	pyr3	C	A0A3B6BAE9	382
		TraesCS2A03G1299900.1-nc	pyr3	C	A0A3B6B9G4	288
		TraesCS2A03G1299800.1	pyr3	C	A0A3B6B9P1	382
		TraesCS2A03G1299700.1	pyr3	C	A0A3B6B8M8	382
		TraesCS2A03G1299600.1-nc	pyr3	C	A0A3B6B963	290
		TraesCS2B03G0030700.1	fmo-like	C	A0A3B6BWR7	400
		TraesCS2B03G0030700.2	fmo-like	C	A0A3B6BWJ2	421
		TraesCS2B03G1409100.1	fmo-like	C	A0A3B6CHW5	416
		TraesCS2B03G1490200.1	fmo-like	C	A0A3B6CGL3	382
		TraesCS2B03G1490300.1	fmo-like	C	A0A3B6CGL2	382
		TraesCS2B03G1490400.1-nc	FAD-binding	C	A0A3B6CGQ6	293
		TraesCS2B03G1490500.1	fmo-like	C	A0A3B6CIV8	382
		TraesCS2B03G1490600.1	fmo-like	C	A0A3B6CGR1	382
		TraesCS2B03G1491700.1	pyr3	C	A0A3B6CGL8	382
		TraesCS2B03G1502400.1	pyr3	C	A0A3B6CGR4	382
		TraesCS2B03G1504900.1	pyr3	C	A0A3B6CGS4	382
		TraesCS2D03G0022100.1	fmo-like	C	A0A3B6D7E0	421
		TraesCS2D03G1190900.1	fmo-like	C	A0A3B6DM55	416
		TraesCS2D03G1263100.1-nc	pyr3	C	A0A3B6DNC5	112
		TraesCS2D03G1263200.1-nc	pyr3	C	A0A3B6DR27	263
		TraesCS2D03G1263300.1-nc	fmo-like	C	A0A3B6DP24	319
		TraesCS2D03G1263400.1-nc	fmo-likex2	C	A0A3B6DMC0	731
		TraesCS2D03G1263600.1	pyr3	C	A0A3B6DN42	382
		TraesCS2D03G1263800.1-nc	pyr3	C	A0A3B6DND1	288
		TraesCS3A03G0344800.1	fmo-like	C	A0A3B6ED43	441
		TraesCS3A03G0598600.1	fmo-like	C	A0A3B6EHA6	409
		TraesCS3A03G0706200.1	fmo-like	C	A0A3B6EJ76	437
		TraesCS3B03G0422400.1	fmo-like	C	W5CTP0	441
		TraesCS3B03G0681000.1	fmo-like	C	A0A3B6FM86	405
		TraesCS3B03G0807100.1	fmo-like	C	A0A077RZM4	437
		TraesCS3D03G0335700.1	fmo-like	C	A0A3B6GTK0	441
		TraesCS3D03G0553100.1	fmo-like	C	A0A3B6GTL5	409
		TraesCS3D03G0648800.1	fmo-like	C	A0A3B6GZ00	437
		TraesCS4A03G0051300.1	fmo-like	C	A0A3B6HRU0	417
		TraesCS4A03G0782000.1	fmo-like	C	A0A3B6HZV6	410
		TraesCS4A03G0811300.1	pyr3	C	A0A3B6I1R6	353
		TraesCS4A03G0811300.2	pyr3	C	A0A3B6I2L6	369
		TraesCS4A03G0811300.3	pyr3	C	A0A3B6HYN2	384
		TraesCS4A03G0924600.1	pyr3	C	A0A3B6HZQ9	279
		TraesCS4A03G0924600.2	pyr3	C	A0A3B6I3D1	383
		TraesCS4A03G0926100.1	pyr3	C	A0A3B6I478	382
		TraesCS4A03G0926600.1	pyr3	C	A0A3B6I085	382
		TraesCS4A03G0927300.1-nc	pyr3	C	A0A3B6I1U6	259
		TraesCS4A03G0927400.1	pyr3	C	A0A3B6HZR8	382
		TraesCS4A03G0943200.1	pyr3	C	A0A3B6I208	382
		TraesCS4A03G0943300.1-nc	pyr3	C	A0A3B6HZX9	333
		TraesCS4B03G0738000.1	fmo-like	C	A0A3B6IWJ2	437
		TraesCS4D03G0656000.1	fmo-like	C	A0A3B6JL91	419
		TraesCS5A03G0261000.1	pyr3	C	A0A3B6KBZ3	431
		TraesCS5A03G0560600.1	pyr3	C	A0A3B6KH58	398
		TraesCS5B03G0272800.1-nc	no domain architectures	C	A0A3B6LGK0	210
		TraesCS5B03G0571000.1	pyr3	C	A0A3B6LMB6	396
		TraesCS5B03G1338800.1	pyr3	C	W5F8V8	406
		TraesCS5B03G1370600.1	pyr3	C	A0A3B6LZ08	470
		TraesCS5D03G0268800.1	fmo-like	C	A0A3B6MMU6	431
		TraesCS5D03G0526200.1	pyr3	C	A0A3B6MSD6	398
		TraesCS5D03G1224400.1	pyr3	C	A0A3B6N3I9	382
		TraesCS5D03G1224400.2-nc	pyr3	C	A0A3B6N2X9	358
		TraesCS5D03G1224400.3-nc	pyr3	C	A0A3B6N1S3	359
		TraesCS6B03G0077300.1	pyr3	C	A0A3B6PDK9	324
		TraesCS7A03G0147900.1	pyr3	C	A0A3B6RBZ0	391
		TraesCS7A03G0175600.1	pyr3	C	A0A3B6RCC5	383
		TraesCS7A03G0176900.1-nc	pyr3	C	A0A3B6RCD0	256
		TraesCS7A03G0177100.1-nc	pyr3	C	A0A3B6R8U6	209
		TraesCS7A03G0177300.1	pyr3	C	A0A3B6R8D2	382
		TraesCS7A03G0177400.1	pyr3	C	A0A3B6RC96	382
		TraesCS7A03G1116400.1	pyr3	C	A0A3B6RM44	378
		TraesCS7B03G0011300.1	pyr3	C	A0A3B6SCQ4	382
		TraesCS7D03G0088000.1	Pkinase_FMO-like (1)	C	A0A3B6T835	815
		TraesCS7D03G0136300.1	fmo-like	C	A0A3B6TI04	389
		TraesCS7D03G0164500.1	pyr3	C	A0A3B6TD27	383
		TraesCS7D03G0165100.1	pyr3	C	A0A3B6TD31	382
		TraesCS7D03G0165600.1	fmo-like	C	A0A3B6TJQ1	382
		TraesCS7D03G0166200.1	pyr3	C	A0A3B6T8V4	382
		TraesCS7D03G0166400.1-nc	pyr3	C	A0A3B6TD36	211
		TraesCS7D03G0166500.1	pyr3	C	A0A3B6TJQ3	382
		TraesCSU03G0061100.1-nc	no domain architectures	C	A0A3B6UAC6	218
		TraesCSU03G0267700.1	fmo-like	C	A0A3B6UB67	325
T. urartu	41	TuG1812G0100002495.01.T01-nc	fmo-like	A	A0A8R7P047_TRIUA	206
		TuG1812G0100002495.01.T02-nc	fmo-like	A	A0A8R7P1Z7_TRIUA	259
		TuG1812G0100002495.01.T03	fmo-likex2	A	A0A8R7P0W5_TRIUA	443
		TuG1812G0100002508.01.T01	fmo-likex2	A	A0A8R7P7D3_TRIUA	438
		TuG1812G0300000138.01.T01	fmo-likex2	A	A0A8R7TPQ5_TRIUA	485
		TuG1812G0400003096.01.T01	fmo-likex2	A	A0A8R7U9G5_TRIUA	488
		TuG1812G0500003389.01.T01-nc	fmo-likex2	A	A0A8R7UKD2_TRIUA	462
		TuG1812G0500005412.01.T01	fmo-likex2	A	A0A8R7QL06_TRIUA	449
		TuG1812G0500005493.01.T01-nc	fmo-like	A	A0A8R7QL60_TRIUA	253
		TuG1812G0500005494.01.T01	fmo-likex2	A	A0A8R7QIP6_TRIUA	460
		TuG1812G0500005709.01.T01-nc	fmo-like	A	A0A8R7QMJ7_TRIUA	238
		TuG1812G0600001243.01.T01	fmo-likex2	A	A0A8R7QLJ1_TRIUA	480
		TuG1812G0600001563.01.T01-nc	fmo-like	A	A0A8R7USX1_TRIUA	254
		TuG1812G0600001575.01.T01-nc	fmo-likex2	A	A0A8R7UUI9_TRIUA	452
		TuG1812G0100000143.01.T01-nc	fmo-like	B	A0A8R7JVE1_TRIUA	124
		TuG1812G0100000144.01.T01-nc	fmo-like	B	A0A8R7JUP8_TRIUA	235
		TuG1812G0100000145.01.T01	fmo-like	B	A0A8R7JUP6_TRIUA	523
		TuG1812G0100001307.01.T01-nc	fmo-like	B	A0A8R7NXK2_TRIUA	64
		TuG1812G0200000739.01.T01	fmo-like	B	A0A8R7P9S7_TRIUA	519
		TuG1812G0400003337.01.T01-nc	fmo-like	B	A0A8R7UBP7_TRIUA	493
		TuG1812G0400003338.01.T01-nc	fmo-like	B	A0A8R7UAP7_TRIUA	493
		TuG1812G0400003339.01.T01-nc	fmo-like	B	A0A8R7UBE9_TRIUA	493
		TuG1812G0400003340.01.T01-nc	fmo-like	B	A0A8R7UCK7_TRIUA	493
		TuG1812G0500002144.01.T01	fmo-like	B	A0A8R7QH82_TRIUA	523
		TuG1812G0500003760.01.T01	fmo-like	B	A0A8R7QIA3_TRIUA	522
		TuG1812G0500003760.01.T02	fmo-like	B	A0A8R7QIU4_TRIUA	520
		TuG1812G0500003761.01.T01	fmo-like	B	A0A8R7QHT3_TRIUA	519
		TuG1812G0500003761.01.T02	fmo-like	B	A0A8R7QIW6_TRIUA	521
		TuG1812G0500003766.01.T01-nc	fmo-like	B	A0A8R7QHH1_TRIUA	180
		TuG1812G0500003775.01.T01	fmo-like	B	A0A8R7UMW9_TRIUA	529
		TuG1812G0700005925.01.T01	fmo-like	B	A0A8R7RAT2_TRIUA	409
		TuG1812G0700005925.01.T02	fmo-like	B	A0A8R7R721_TRIUA	521
		TuG1812G0700005925.01.T03	fmo-like	B	A0A8R7R515_TRIUA	503
		TuG1812S0000263400.01.T01	fmo-like	B	M8A5M6_TRIUA	519
		TuG1812S0000263400.01.T02-nc	fmo-like	B	A0A8R7R9W6_TRIUA	322
		TuG1812G0300001695.01.T01	fmo-like	C	A0A8R7PQP8_TRIUA	441
		TuG1812G0300002755.01.T01	fmo-like	C	A0A8R7TWD6_TRIUA	409
		TuG1812G0300003271.01.T01	fmo-like	C	M7ZIS4_TRIUA	437
		TuG1812G0400000030.01.T01	fmo-like	C	A0A8R7U2E1_TRIUA	418
		TuG1812G0500001191.01.T01	pyr3	C	A0A8R7Q9W6_TRIUA	431
		TuG1812G0500002488.01.T01	pyr3	C	A0A8R7UG36_TRIUA	398
		TuG1812G0700000700.01.T01	fmo-like	C	A0A8R7UY75_TRIUA	391
		TuG1812G0700000810.01.T01-nc	pyr3	C	A0A8R7V3S4_TRIUA	163
		TuG1812G0700000811.01.T01-nc	pyr3	C	A0A8R7UZG1_TRIUA	246
		TuG1812G0700000815.01.T01	pyr3	C	A0A8R7QY04_TRIUA	382
		TuG1812G0700000816.01.T01-nc	fmo-like	C	A0A8R7QZ08_TRIUA	353
		TuG1812G0700000819.01.T01	pyr3	C	A0A8R7QUS8_TRIUA	382
		TuG1812S0001493500.01.T01_YUCCA11	pyr3	C	M8A3L8_TRIUA	383
H. vulgare	59	HORVU.MOREX.r3.1HG0029820.1-nc	fmo-like	A	A0A8I6WI81_HORVV	256
		HORVU.MOREX.r3.1HG0056290.1	fmo-likex2	A	A0A8I6WU15_HORVV	482
		HORVU.MOREX.r3.1HG0091330.1	fmo-likex2	A	F2EIF3_HORVV	471
		HORVU.MOREX.r3.2HG0120380.1-nc	fmo-like	A	A0A287HFZ0_HORVV	107
		HORVU.MOREX.r3.4HG0400910.1	fmo-likex2	A	A0A8I7B7K2_HORVV	502
		HORVU.MOREX.r3.4HG0415610.1	fmo-likex2	A	A0A8I6XLM9_HORVV	447
		HORVU.MOREX.r3.4HG0417160.1	fmo-likex2	A	A0A8I6XRB7_HORVV	489
		HORVU.MOREX.r3.6HG0569600.1	fmo-likex2	A	F2CU65_HORVV	454
		HORVU.MOREX.r3.6HG0599360.1-nc	fmo-like	A	A0A8I6YBW2_HORVV	175
		HORVU.MOREX.r3.6HG0633520.1-nc	fmo-likex2	A	A0A8I6YFN6_HORVV	411
		HORVU.MOREX.r3.7HG0656460.1-nc	fmo-like	A	A0A8I6YBT4_HORVV	250
		HORVU.MOREX.r3.1HG0001250.1	fmo-like	B	A0A8I6W3J4_HORVV	441
		HORVU.MOREX.r3.1HG0024380.1	fmo-like	B	A0A8I7B0M9_HORVV	519
		HORVU.MOREX.r3.2HG0103930.1	fmo-like	B	A0A8I6X8U4_HORVV	549
		HORVU.MOREX.r3.2HG0103940.1	fmo-like	B	A0A8I6W9K7_HORVV	519
		HORVU.MOREX.r3.4HG0405420.1	fmo-like	B	A0A8I6XTQ5_HORVV	531
		HORVU.MOREX.r3.4HG0405450.1	fmo-like	B	A0A8I6X4W7_HORVV	529
		HORVU.MOREX.r3.4HG0405470.1	fmo-like	B	A0A8I6XTQ5_HORVV	531
		HORVU.MOREX.r3.4HG0405500.1	fmo-like	B	A0A8I6X4W7_HORVV	529
		HORVU.MOREX.r3.4HG0405530.1	fmo-like	B	A0A8I6XKH7_HORVV	529
		HORVU.MOREX.r3.4HG0406250.1	fmo-like	B	A0A8I6XKH7_HORVV	529
		HORVU.MOREX.r3.5HG0473870.1	fmo-like	B	A0A8I6XXX4_HORVV	520
		HORVU.MOREX.r3.5HG0502770.1	fmo-like	B	F2D935_HORVV	520
		HORVU.MOREX.r3.5HG0502780.1	fmo-like	B	F2DW60_HORVV	519
		HORVU.MOREX.r3.5HG0502830.1	fmo-like	B	A0A8I6XVL3_HORVV	525
		HORVU.MOREX.r3.5HG0503010.1	fmo-like	B	F2CWD1_HORVV	538
		HORVU.MOREX.r3.7HG0751160.1	fmo-like	B	A0A8I6Z7W1_HORVV	521
		HORVU.MOREX.r3.7HG0751170.1	fmo-like	B	A0A8I6Z7W1_HORVV	521
		HORVU.MOREX.r3.7HG0751200.1	fmo-like	B	A0A8I6Z1T0_HORVV	521
		HORVU.MOREX.r3.7HG0751320.1	fmo-like	B	A0A8I6YIE0_HORVV	372
		HORVU.MOREX.r3.1HG0023770.1-nc	pyr3	C	A0A8I6X370_HORVV	297
		HORVU.MOREX.r3.1HG0023920.1	pyr3	C	A0A8I6W4T6_HORVV	382
		HORVU.MOREX.r3.1HG0026350.1	pyr3	C	A0A8I7B2P6_HORVV	335
		HORVU.MOREX.r3.1HG0069150.1	pyr3	C	A0A8I7B3M3_HORVV	382
		HORVU.MOREX.r3.1HG0078920.1	pyr3	C	A0A8I6X8R7_HORVV	379
		HORVU.MOREX.r3.2HG0096800.1	fmo-like	C	A0A8I6WW47_HORVV	421
		HORVU.MOREX.r3.2HG0207720.1	fmo-like	C	A0A8I6XHZ2_HORVV	451
		HORVU.MOREX.r3.2HG0209110.1	pyr3	C	A0A8I6WKC4_HORVV	382
		HORVU.MOREX.r3.2HG0209140.1	fmo-like	C	A0A8I6X1Y1_HORVV	382
		HORVU.MOREX.r3.3HG0247750.1	fmo-like	C	A0A8I6XL74_HORVV	443
		HORVU.MOREX.r3.3HG0275500.1	fmo-like	C	A0A8I6XV35_HORVV	406
		HORVU.MOREX.r3.3HG0286870.1	fmo-like	C	M0VG83_HORVV	437
		HORVU.MOREX.r3.4HG0402190.1	fmo-like	C	A0A8I6X4H0_HORVV	421
		HORVU.MOREX.r3.5HG0448170.1	fmo-like	C	A0A8I7B8I3_HORVV	430
		HORVU.MOREX.r3.5HG0481610.1	pyr3	C	A0A8I7B935_HORVV	393
		HORVU.MOREX.r3.5HG0537690.1	pyr3	C	A0A8I6XWT2_HORVV	413
		HORVU.MOREX.r3.6HG0556600.1	pyr3	C	A0A8I6YHC0_HORVV	382
		HORVU.MOREX.r3.7HG0640390.1	Pkinase_FMO-like	C	A0A8I7BI24_HORVV	831
		HORVU.MOREX.r3.7HG0644650.1	pyr3	C	F2CU79_HORVV	399
		HORVU.MOREX.r3.7HG0647150.1	pyr3	C	A0A8I6YRA9_HORVV	383
		HORVU.MOREX.r3.7HG0647220.1	pyr3	C	A0A8I6YH08_HORVV	382
		HORVU.MOREX.r3.7HG0647240.1	pyr3	C	A0A8I6Z0U4_HORVV	329
		HORVU.MOREX.r3.7HG0647260.1	pyr3	C	A0A8I6YII5_HORVV	382
		HORVU.MOREX.r3.7HG0647270.1-nc	pyr3	C	A0A8I6YZ24_HORVV	288
		HORVU.MOREX.r3.7HG0647280.1	pyr3	C	A0A8I6Y1K5_HORVV	382
		HORVU.MOREX.r3.7HG0652990.1	pyr3	C	A0A8I6YBN6_HORVV	377
		HORVU.MOREX.r3.7HG0653000.1-nc	pyr3	C	A0A8I6Y9A0_HORVV	287
		HORVU.MOREX.r3.7HG0653050.1	pyr3	C	A0A8I6YJ51_HORVV	382
		HORVU.MOREX.r3.7HG0653060.1-nc	pyr3	C	A0A8I6YZN7_HORVV	201
O. sativa sp. Japonica	31	Os10t0554300-00-nc	fmo-like	A	A0A0P0XXK5	484
		Os01t0368000-00-nc	fmo-likex2	A	A0A0P0V2P7	458
		Os02t0580600-01-nc	fmo-likex2	A	Q6EP39 ; Q0E037	469
		Os06t0528700-01	fmo-likex2	A	Q5Z7A4 ; A0A0P0WXC8	485
		Os07t0111700-01	fmo-likex2	A	A0A0P0X1Z9	467
		Os07t0111700-02	fmo-likex2	A	A0A0P0X1K1	459
		Os07t0111700-03-nc	fmo-likex2	A	A0A0P0X1W2	345
		Os07t0111900-00	fmo-likex2	A	Q8GRN5 ; Q69W03	476
		Os07t0112000-00	fmo-likex2	A	A0A0P0X1W7	479
		Os07t0112100-00	fmo-likex2	A	Q0D917 ; A0A0P0X1T6	510
		Os10t0553800-01	fmo-likex2	A	Q0IVU0 ; Q336T9	482
		Os03t0182000-00-nc (FMO1-like)	fmo-like	B	A0A0P0VTY6	554
		Os04t0223500-01	fmo-like	B	Q7XWZ6 ; A3AR89	521
		Os04t0223500-02-nc	fmo-like	B	A0A0P0W7P7	275
		Os04t0223901-00	fmo-like	B	A3AR90 ; A0A0P0W7S7	521
		Os06t0203200-01	fmo-like	B	Q69SQ4 ; A3B9E5	517
		Os06t0203200-02	fmo-like	B	Q69SQ3	408
		Os06t0203400-00-nc	fmo-like	B	A0A0N7KLQ5	463
		Os09t0548400-01	fmo-like	B	Q69NJ7 ; Q0IZU6	519
		Os09t0548700-01	fmo-like	B	A0A0P0XQW5	528
		Os09t0549300-00	fmo-like	B	A3C186 ; A0A0N7KR81	527
		Os01t0224700-01 (YUCCA4)	fmo-like	C	Q9LG41	439
		Os01t0645400-01	fmo-like	C	NA	364
		Os01t0645400-02	fmo-like	C	A0A0P0V5U9	406
		Os01t0732700-01	fmo-like	C	B9EZJ8	442
		Os01t0732700-02	fmo-like	C	Q5JM75	438
		Os03t0162000-01 (COW1)	fmo-like	C	Q10RE2	421
		Os04t0128900-01 (YUCCA7)	fmo-like	C	Q7XP26 ; Q6MW60	419
		Os05t0528600-01 (YUCCA2)	fmo-like	C	A0A0P0WPP9	405
		Os07t0437000-01 (YUCCA6)	fmo-like	C	Q7XHL8 ; Q0D6V1	398
		Os01t0273800-01 (OsYUCCA9)	pyr3	C	A0A0P0V1H9 ; Q9SDE9	398
		Os01t0274100-00 (OsYUCCA10)	pyr3	C	A0A0N7KCR2 ; Q0JNP7	411
		Os02t0272200-00 (OsYUCCA12)	pyr3	C	Q6EST7	384
		Os11t0207700-00 (OsYUCCA13)	pyr3	C	A0A0P0Y011	387
		Os11t0207900-00 (OsYUCCA14)	pyr3	C	Q2R929	387
		Os12t0189500-00 (OsYUCCA11)	pyr3	C	A0A0P0Y7T8	419
		Os12t0512000-01 (YUCCA5)	pyr3	C	Q0IN25 ; Q2QPZ6	448
A. thaliana	29	AT1G65860.1 FMO GS-OX1	fmo-likex2	A	Q9SS04	459
		AT1G62540.1 FMO GS-OX2	fmo-likex2	A	Q9SXE3	457
		AT1G62540.2 FMO GS-OX2	fmo-likex2	A	A0A1P8AP83	482
		AT1G62540.3 FMO GS-OX2	fmo-like	A	A0A1P8APF2	439
		AT1G62560.1 FMO GS-OX3	fmo-likex2	A	Q9SXE1	462
		AT1G62560.2 FMO GS-OX3	fmo-likex2	A	A0A1P8APM2	396
		AT1G62570.1 FMOGS-OX4	fmo-likex2	A	Q9SXE0	461
		AT1G12140.1 FMO GS-OX5	fmo-likex2	A	Q9SH23	450
		AT1G12140.2 FMO GS-OX5	fmo-likex2	A	A0A1P8AMK6	337
		AT1G12160.1 FMO GS-OX-like 1	fmo-likex2	A	Q0WPE5	468
		AT1G12200.1 FMO GS-OX-like 2	fmo-likex2	A	A0A178W1K3	465
		AT1G12200.2 FMO GS-OX-like 2	fmo-likex2	A	A0A1P8AVR0	382
		AT1G62620.1 FMO GS-OX-like 3	fmo-likex2	A	Q9SXD5	450
		AT1G62620.2 FMO GS-OX-like 3	fmo-likex2	A	A0A1P8AW72	392
		AT1G62600.1 FMO GS-OX-like 4	fmo-likex2	A	Q8LFQ9	452
		AT1G62600.2 FMO GS-OX-like 4	fmo-likex2	A	A0A1P8AVP8	394
		AT1G63370.1 FMO GS-OX-like 5	fmo-likex2	A	Q9SH23	450
		AT1G63370.2 FMO GS-OX-like 5	fmo-likex2	A	A0A1P8AMK6	337
		AT1G12130.1 FMO GS-OX-like 6	fmo-likex2	A	Q9FWW3	470
		AT1G62580.1 FMO GS-OX-like 7	fmo-likex2	A	UPI00000A2EDF	497
		AT1G62580.2 FMO GS-OX-like 7	fmo-likex2	A	Q9SXD9	464
		AT1G62580.3 FMO GS-OX-like 7	fmo-likex2	A	A0A1P8APX2	356
		AT5G61290.1 FMO GS-OX-like 8	fmo-likex2	A	Q8LEP1	461
		AT5G07800.1 FMO GS-OX-like 9	fmo-likex2	A	A0A178UJX2	460
		AT1G63340.1 FMO GS-OX-like 10	fmo-likex2	A	UPI0001A7B1EB	424
		AT1G63390.1nc FMO GS-OX-like 11	fmo-like	A	F4I229	168
		AT1G19250.1 FMO1	fmo-like	B	Q9LMA1	530
		AT5G45180.1 FMO2	fmo-likex2	B	Q9FKE7	459
		AT4G32540.1 YUCCA1	fmo-like	C	Q9SZY8	414
		AT4G32540.2 YUCCA1	pyr3	C	A0A1P8B730	416
		AT4G13260.1 YUCCA2	fmo-like	C	Q9SVQ1	415
		AT4G13260.2nc YUCCA2	pyr3	C	A0A1P8B4G2	311
		AT4G13260.3nc YUCCA2	fmo-like	C	A0A1P8B4H6	312
		AT1G04610.1 YUCCA3	fmo-like	C	A0A178WNT4	437
		AT5G11320.1 YUCCA4	pyr3	C	A0A178UJ31	411
		AT5G11320.2 YUCCA4	pyr3	C	Q9LFM5-2	357
		AT5G43890.1 YUCCA5	fmo-like	C	A0A178UK83	424
		AT5G25620.1nc YUCCA6	fmo-like	C	A0A178UDI7	417
		AT5G25620.2nc YUCCA6	fmo-like	C	F4JY69	434
		AT2G33230.1 YUCCA7	fmo-like	C	O49312	431
		AT4G28720.1 YUCCA8	fmo-like	C	A0A178V2K9	426
		AT1G04180.1 YUCCA9	fmo-like	C	A0A178WB22	421
		AT1G21430.1 YUCCA11	fmo-like	C	Q9LPL3	391
		AT1G48910.1 YUCCA10	pyr3	C	Q9FVQ0	383
A. trichopoda	18	AMTR_s00007p00162450	fmo-likex2	A	W1PC92	487
		AMTR_s00177p00056520-nc	fmo-like	A	W1PR58	117
		AMTR_s00177p00059450	fmo-likex2	A	W1PSS4	398
		AMTR_s00001p00055460	fmo-like	B	W1NL25	517
		AMTR_s00001p00064470-nc	fmo-like	B	W1NLS1	341
		AMTR_s00007p00261040	fmo-like	B	W1PD10	528
		AMTR_s03621p00005870-nc	fmo-like	B	U5CVH6	98
		AMTR_s00002p00269920	fmo-like	C	W1P0M1	424
		AMTR_s00017p00258660	fmo-like	C	W1PMA0	391
		AMTR_s00031p00195840	fmo-like	C	U5D2Y1	360
		AMTR_s00039p00215960	fmo-like	C	U5CRQ1	405
		AMTR_s00059p00118280	fmo-like	C	U5D822	325
		AMTR_s00122p00099920	fmo-like	C	W1NN80	416
		AMTR_s00122p00105010-nc	fmo-like	C	W1NME1	234
		AMTR_s00122p00105310-nc	no domain architectures	C	W1NN82	97
		AMTR_s00218p00027210	fmo-like	C	W1NXV9	428
		AMTR_s00209p00030670	fmo-like	C	W1P8Z2	391
		AMTR_s01333p00002250	fmo-like	C	W1NZX0	391
G. sulphuraria	1	Gasu_49200	fmo-likex2	Outgroup	M2XVN3	438

## Sheet: Table S3
Table S3. Summary of types of TaFMO Group A, B, and C Promoter Elements (PlantCARE)
Motif Funtional Classification(s)	Motif Detailed Classification	Element ID from PlantCARE	# elements per category	# elements of each category found in Group A TaFMO	# elements of each category found in Group B TaFMO	# elements of each category found in Group C TaFMO
Light-responsive elements		3-AF1 binding site, ACE, AE-box, ATC-motif, ATCT-motif, Box 4, Box II, C-box, chs-CMA2a, chs-CMA2b, chs-Unit 1 m1, GA-motif, Gap-box, GATA-motif, GATT-motif, G-box, GT1-motif, GTGGC-motif, H-box, I-box, LAMP-element, L-box, LS7, MRE, Sp1, TCCC-motif, TCT-motif, chs-CMA1a, chs-CMA2c, 4cl-CMA2b, AT1-motif, CAG-motif, 3-AF3 binding site	34	454	523	632
Primary phytohormones	ABA	ABRE, ABRE3a, ABRE4	3	200	273	228
	Auxin	AuxRR-core, TGA-element	2	57	84	27
	JA	CGTCA-motif, JERE, TGACG-motif, MYC	4	372	405	500
	ETH	ERE, plant_AP-2-like	2	18	27	26
	GA	GARE-motif, TATC-box, P-box, CARE	4	33	16	80
	SA	SARE, TCA, TCA-element	3	49	36	56
Specialized metabolism	flavonoid-regulation	MBSI	1	N/A	5	1
Anoxia		ARE, GC-motif	2	100	86	143
Tissue-specific	endosperm-specific	AACA_motif, GCN4_motif	2	15	32	3
	meristem-specific	CARE, CAT-box	2	34	62	63
	palisade mesophyll	HD-Zip 1	1	8	10	7
	root-specific	motif I	1	N/A	1	1
	seed-specific	RY-element	1	8	11	16
	xylem-specific	AAGAA-motif, AC-I, AC-II	3	58	49	104
Abiotic stress	heat	CCAAT-box, STRE	2	112	168	241
	cold	LTR	1	34	28	43
	water-stress (hypo-osmolarity)	ACTCATCCT sequence	1	4	N/A	5
	drought	DRE, DRE core, DRE1, MBS, MYB, MYB recognition site	7	292	193	553
Biotic stress	wounding	box S, WRE3, WUN-motif	3	74	100	50
	elicited stress	AT-rich sequence	1	4	N/A	N/A
	pathogen/defense	as-1, TC-rich repeats, W box	3	124	159	193
Develpoment, Cell cycle regulation	development/cell cycle	E2Fb, NON, re2f-1, A-box, AP-1, dOCT, F-box, CCGTCC motif, CCGTCC-box, MSA-like, Myb-binding site, OCT, NON-box	13	172	117	231
	circadian	circadian	1	10	12	28
Zein-metabolism		O2-site	1	39	12	30
Unknown function		Y-box, GRA, GC-repeat, AT-rich element, CTAG-motif	5	4	N/A	1

## Sheet: Table S4
Table S4. Summary of number of TaFMO Group A, B, and C Promoter Elements (PlantCARE)
Group	Subclade	Gene	# of elements per condition
			wounding	SA	GA	JA	ABA	IAA	ETH	flavonoid	pathogen	drought	cold	heat	anaerobic	circadian	zein metabolism	water
A	A1-Orphan	TraesCS7D03G1006000.1	n/a	1	n/a	3	4	1	1	n/a	1	8	n/a	3	1	1	1	n/a
		TraesCS7D03G1006000.2	n/a	1	n/a	3	4	1	1	n/a	1	8	n/a	3	1	1	1	n/a
	A1-1	TraesCS5B03G0517200.1	n/a	1	1	6	5	2	1	n/a	1	13	2	2	1	n/a	1	n/a
		TraesCS5B03G0762600.1-nc	1	1	n/a	5	3	n/a	n/a	n/a	n/a	10	1	2	2	1	n/a	n/a
		TraesCS5A03G0725400.1	1	2	n/a	3	2	1	1	n/a	n/a	13	1	2	3	1	n/a	n/a
		TraesCS5B03G1289600.1	1	6	3	16	n/a	n/a	n/a	n/a	6	13	n/a	n/a	2	n/a	1	n/a
		TraesCS5B03G1289700.1	2	5	1	16	1	n/a	n/a	n/a	8	9	n/a	2	1	n/a	2	n/a
		TraesCS5A03G1221300.1	1	2	1	11	5	2	1	n/a	4	8	n/a	1	3	n/a	n/a	n/a
	A1-2a	TraesCS4B03G0715800.1	2	3	1	3	4	2	n/a	n/a	1	10	n/a	6	3	n/a	n/a	n/a
		TraesCS4D03G0639900.1	1	3	2	11	12	n/a	n/a	n/a	4	16	n/a	4	n/a	n/a	n/a	n/a
		TraesCS3D03G0019300.1	3	1	2	4	1	1	n/a	n/a	2	8	1	3	1	n/a	n/a	n/a
		TraesCS3A03G0023200.1	1	3	n/a	7	4	1	n/a	n/a	3	8	1	1	n/a	n/a	n/a	n/a
		TraesCS3B03G0026700.1	2	2	1	7	1	3	n/a	n/a	1	9	1	1	1	1	1	n/a
		TraesCS3B03G0026700.2	2	2	1	7	1	3	n/a	n/a	1	9	1	1	1	1	1	n/a
		TraesCS3B03G0026800.1	2	2	1	7	1	3	n/a	n/a	1	9	1	1	1	1	1	n/a
		TraesCS3B03G0026800.2	2	2	1	7	1	3	n/a	n/a	1	9	1	1	1	1	1	n/a
	A1-2b	TraesCS6B03G0454600.1	1	2	n/a	5	2	n/a	n/a	n/a	2	9	2	n/a	1	n/a	n/a	n/a
		TraesCS6A03G0359800.1-nc	4	4	n/a	11	5	3	1	n/a	5	8	1	n/a	n/a	n/a	n/a	n/a
		TraesCS1B03G0013500.1	n/a	n/a	1	5	8	n/a	1	n/a	n/a	10	1	2	3	n/a	n/a	n/a
		TraesCS1B03G0013100.1	1	1	1	8	5	n/a	n/a	n/a	1	9	1	2	3	n/a	n/a	n/a
		TraesCS1B03G0013100.2-nc	1	1	1	8	5	n/a	n/a	n/a	1	9	1	2	3	n/a	n/a	n/a
		TraesCS6B03G0373000.1	2	n/a	1	4	2	2	n/a	n/a	1	6	2	1	2	n/a	2	n/a
		TraesCS6A03G0284300.1	2	1	n/a	2	3	n/a	2	n/a	n/a	6	1	1	n/a	n/a	2	n/a
		TraesCS6A03G0284300.2	2	1	n/a	2	3	n/a	2	n/a	n/a	6	1	1	n/a	n/a	2	n/a
		TraesCS6D03G0239900.1	3	n/a	n/a	3	3	n/a	n/a	n/a	n/a	8	n/a	1	n/a	n/a	1	n/a
		TraesCS6D03G0239400.1	2	n/a	2	2	n/a	n/a	1	n/a	n/a	13	1	1	2	n/a	2	n/a
		TraesCSU03G0085200.1	1	1	n/a	4	5	n/a	n/a	n/a	n/a	6	n/a	2	3	n/a	1	n/a
		TraesCSU03G0085200.2	1	1	n/a	4	5	n/a	n/a	n/a	n/a	6	n/a	2	3	n/a	1	n/a
		TraesCSU03G0085200.3	1	1	n/a	4	5	n/a	n/a	n/a	n/a	6	n/a	2	3	n/a	1	n/a
	A2-Orphan	TraesCS1D03G0536600.1-nc	4	5	n/a	10	2	n/a	n/a	n/a	7	3	n/a	2	3	n/a	n/a	n/a
		TraesCS1A03G0556900.1	2	9	n/a	19	7	n/a	n/a	n/a	11	8	1	2	2	n/a	n/a	n/a
	A2α-1	TraesCS1A03G0555700.1-nc	1	3	2	9	6	n/a	n/a	n/a	3	9	n/a	5	6	n/a	n/a	n/a
		TraesCS1B03G0648500.1	1	4	n/a	6	10	n/a	1	n/a	1	11	n/a	n/a	1	n/a	1	n/a
		TraesCS1B03G0648500.2	1	4	n/a	6	10	n/a	1	n/a	1	11	n/a	n/a	1	n/a	1	n/a
		TraesCS1B03G0648500.3	1	4	n/a	6	10	n/a	1	n/a	1	11	n/a	n/a	1	n/a	1	n/a
		TraesCS1D03G0535600.1	n/a	2	n/a	7	6	n/a	1	n/a	3	12	n/a	1	1	n/a	2	n/a
		TraesCS1D03G0535600.2	n/a	2	n/a	7	6	n/a	1	n/a	3	12	n/a	1	1	n/a	2	n/a
		TraesCS1D03G0535600.3	n/a	2	n/a	7	6	n/a	1	n/a	3	12	n/a	1	1	n/a	2	n/a
	A2β-2	TraesCS6A03G0358100.1-nc	1	3	n/a	7	2	n/a	n/a	n/a	3	3	2	1	1	n/a	n/a	n/a
		TraesCS6D03G0313400.1	2	2	1	4	n/a	n/a	n/a	n/a	3	10	1	2	3	n/a	n/a	n/a
		TraesCS6D03G0313400.2	2	2	1	4	n/a	n/a	n/a	n/a	3	10	1	2	3	n/a	n/a	n/a
		TraesCS6D03G0313400.3	2	2	1	4	n/a	n/a	n/a	n/a	3	10	1	2	3	n/a	n/a	n/a
		TraesCS6D03G0313400.4	2	2	1	4	n/a	n/a	n/a	n/a	3	10	1	2	3	n/a	n/a	n/a
	A2β-3	TraesCS4B03G0953400.1	2	4	1	14	3	n/a	n/a	n/a	6	14	n/a	n/a	1	n/a	3	n/a
		TraesCS4D03G0827700.1-nc	1	2	n/a	7	2	3	n/a	n/a	2	12	n/a	1	2	1	1	n/a
		TraesCS4D03G0827700.2-nc	1	2	n/a	7	2	3	n/a	n/a	2	12	n/a	1	2	1	1	n/a
		TraesCS4D03G0827900.1	1	3	1	5	4	1	n/a	n/a	2	5	n/a	10	5	n/a	n/a	n/a
		TraesCS4B03G0953000.1	n/a	9	n/a	10	n/a	1	n/a	n/a	5	9	3	1	n/a	n/a	n/a	n/a
		TraesCS5A03G1254200.1-nc	n/a	3	1	8	8	1	n/a	n/a	3	3	2	3	6	n/a	n/a	n/a
		TraesCS4B03G0953300.1	1	1	1	6	5	2	n/a	n/a	n/a	9	n/a	2	1	n/a	1	n/a
		TraesCS4D03G0827800.1	2	3	n/a	6	n/a	1	n/a	n/a	5	11	n/a	5	1	n/a	n/a	n/a
		TraesCS5A03G1254100.1	n/a	3	1	6	5	1	n/a	n/a	3	14	n/a	6	1	n/a	n/a	n/a
		TraesCS5A03G1254100.2	n/a	3	1	6	5	1	n/a	n/a	3	14	n/a	6	1	n/a	n/a	n/a
		TraesCS4B03G0947100.1	1	4	n/a	9	n/a	1	n/a	n/a	5	7	n/a	2	n/a	n/a	n/a	n/a
		TraesCS5A03G1248100.1	4	6	n/a	9	1	3	n/a	n/a	4	6	1	4	5	n/a	2	n/a
B	B1-1	TraesCS4D03G0703600.1	1	n/a	n/a	5	2	n/a	n/a	n/a	2	2	1	11	1	n/a	n/a	n/a
		TraesCS4A03G0010700.1	1	n/a	n/a	16	3	n/a	n/a	n/a	6	8	2	3	5	n/a	n/a	n/a
		TraesCS4B03G0784200.1	2	n/a	n/a	4	2	n/a	n/a	n/a	3	7	n/a	8	1	n/a	n/a	n/a
		TraesCS4B03G0784300.1	2	n/a	n/a	4	2	n/a	n/a	n/a	3	7	n/a	7	1	n/a	n/a	n/a
		TraesCSU03G0407900.1-nc	n/a	2	n/a	2	10	2	1	n/a	1	2	2	2	1	n/a	n/a	n/a
		TraesCSU03G0436400.1-nc	n/a	n/a	n/a	12	30	n/a	n/a	n/a	6	7	1	n/a	3	n/a	n/a	n/a
	B1-2a	TraesCS4B03G0783600.1	1	1	n/a	4	6	1	n/a	n/a	1	3	1	2	4	n/a	n/a	n/a
		TraesCS4D03G0703400.1	2	n/a	1	6	6	1	1	n/a	4	4	n/a	8	n/a	n/a	n/a	n/a
		TraesCS4A03G0011000.1	3	n/a	n/a	2	4	n/a	1	n/a	4	5	n/a	3	n/a	n/a	1	n/a
	B1-2b	TraesCS4B03G0782700.1-nc	2	n/a	n/a	11	2	1	n/a	n/a	3	10	1	1	n/a	n/a	n/a	n/a
		TraesCS4D03G0702600.1	1	n/a	n/a	8	6	1	1	n/a	1	9	n/a	3	2	n/a	n/a	n/a
		TraesCS4B03G0783000.1	1	1	n/a	5	1	n/a	1	n/a	2	5	1	2	n/a	n/a	n/a	n/a
		TraesCS4B03G0783300.1	1	n/a	n/a	5	1	n/a	1	n/a	2	1	1	2	n/a	n/a	n/a	n/a
		TraesCS4D03G0703000.1	1	2	n/a	5	n/a	n/a	n/a	n/a	1	2	1	1	n/a	n/a	n/a	n/a
		TraesCS4D03G0702900.1	1	2	n/a	7	1	1	2	1	2	7	2	2	n/a	n/a	n/a	n/a
		TraesCS4D03G0702900.2	1	2	n/a	7	1	1	2	1	2	7	2	2	n/a	n/a	n/a	n/a
		TraesCS4A03G0011100.1	2	1	n/a	7	n/a	n/a	1	n/a	3	7	n/a	2	1	n/a	n/a	n/a
		TraesCS4A03G0011200.1	1	1	1	7	4	1	n/a	n/a	1	5	n/a	3	1	n/a	n/a	n/a
		TraesCS4A03G0011700.1	1	n/a	n/a	9	n/a	2	n/a	n/a	1	9	n/a	3	2	1	n/a	n/a
	B2α-1	TraesCS5D03G0802100.1-nc	2	n/a	n/a	5	8	2	1	n/a	3	7	1	4	2	n/a	n/a	n/a
		TraesCS5A03G0839400.1	2	n/a	n/a	11	13	1	n/a	n/a	4	23	n/a	2	n/a	n/a	n/a	n/a
		TraesCS5B03G0877300.1	1	n/a	n/a	14	2	2	n/a	n/a	6	14	1	5	4	n/a	n/a	n/a
		TraesCS5D03G0802200.1	5	n/a	n/a	13	3	n/a	n/a	n/a	7	8	n/a	5	n/a	n/a	n/a	n/a
	B2α-2	TraesCS5B03G0873900.1	4	1	2	8	4	n/a	2	n/a	3	9	n/a	3	4	1	n/a	n/a
		TraesCS5D03G0799100.1	3	2	1	4	5	n/a	2	n/a	1	12	n/a	2	5	1	n/a	n/a
		TraesCS5A03G0836200.1	2	1	1	4	4	n/a	1	n/a	1	15	n/a	4	3	n/a	n/a	n/a
		TraesCS5B03G0873800.1	1	2	n/a	6	n/a	2	1	n/a	1	9	n/a	1	3	n/a	1	n/a
		TraesCS5D03G0798800.1	1	2	n/a	7	3	1	2	n/a	1	5	n/a	2	3	n/a	1	n/a
		TraesCS5A03G0836000.1	2	3	n/a	9	4	2	1	n/a	1	13	n/a	1	3	n/a	1	n/a
	B2β-3a	TraesCS5B03G0875600.1	1	n/a	n/a	8	3	n/a	n/a	n/a	4	8	n/a	3	4	n/a	2	n/a
		TraesCS5B03G0875600.2	1	n/a	n/a	8	3	n/a	n/a	n/a	4	8	n/a	3	4	n/a	2	n/a
		TraesCS5D03G0799800.1	1	n/a	1	8	5	n/a	n/a	n/a	3	12	n/a	2	2	n/a	n/a	n/a
		TraesCS5A03G0837700.1	n/a	1	n/a	8	4	1	1	n/a	3	8	1	n/a	n/a	n/a	1	n/a
	B2β-3b	TraesCS5D03G0450200.1-nc	n/a	7	2	12	7	1	n/a	n/a	6	7	n/a	1	1	1	n/a	n/a
		TraesCS5B03G0485700.1	1	1	n/a	7	1	n/a	1	n/a	3	7	n/a	1	1	n/a	n/a	n/a
		TraesCS5D03G0450600.1-nc	n/a	3	1	3	1	n/a	n/a	n/a	4	8	1	5	1	n/a	n/a	n/a
		TraesCS5D03G0450700.1-nc	3	n/a	n/a	5	2	n/a	1	n/a	1	9	2	4	2	n/a	n/a	n/a
		TraesCS5A03G0486900.1	1	4	1	9	10	3	n/a	n/a	6	5	n/a	7	1	n/a	n/a	n/a
	B2β-4a	TraesCS2D03G0137200.1	1	2	1	9	12	1	n/a	n/a	3	15	n/a	n/a	1	n/a	1	n/a
		TraesCS2A03G0138700.1	1	2	n/a	7	10	n/a	n/a	n/a	6	5	n/a	3	n/a	n/a	n/a	1
		TraesCS2B03G0193300.1	5	2	1	10	17	n/a	n/a	n/a	3	12	2	1	1	n/a	n/a	n/a
		TraesCS2B03G0193600.1	1	7	n/a	14	19	1	n/a	n/a	7	5	2	1	2	n/a	n/a	n/a
	B2β-4b	TraesCS1D03G0254900.1	2	2	1	4	3	2	n/a	n/a	2	5	n/a	5	1	n/a	n/a	n/a
		TraesCS1A03G0258900.1	5	n/a	1	1	1	n/a	n/a	n/a	n/a	2	n/a	1	1	n/a	n/a	n/a
		TraesCS1A03G0258900.2	5	n/a	1	1	1	n/a	n/a	n/a	n/a	2	n/a	1	1	n/a	n/a	n/a
	B2β-4c(1)	TraesCS2A03G0138800.1	2	n/a	1	1	1	n/a	n/a	2	1	6	n/a	1	n/a	n/a	n/a	n/a
		TraesCS2D03G0137800.1	2	4	n/a	3	1	n/a	n/a	n/a	1	7	n/a	1	1	n/a	n/a	n/a
		TraesCS2B03G0193800.1	2	3	2	7	2	n/a	n/a	n/a	3	7	1	3	1	1	n/a	n/a
		TraesCS2B03G0194000.1-nc	2	2	1	5	n/a	n/a	n/a	n/a	2	8	n/a	2	n/a	n/a	n/a	n/a
		TraesCS2B03G0194300.1	2	2	2	5	6	n/a	n/a	n/a	3	7	n/a	2	1	n/a	n/a	n/a
		TraesCS2B03G0194100.1	2	2	1	5	6	n/a	n/a	n/a	2	7	n/a	2	1	n/a	n/a	n/a
		TraesCS2B03G0194200.1-nc	1	3	n/a	10	1	n/a	n/a	n/a	2	11	1	n/a	1	n/a	n/a	n/a
	B2β-4c(2)	TraesCS7D03G1269100.1	1	1	2	4	4	n/a	n/a	n/a	5	9	n/a	5	n/a	n/a	n/a	n/a
		TraesCS7B03G1279500.1	1	2	1	7	3	1	n/a	1	3	8	n/a	n/a	n/a	2	n/a	n/a
		TraesCS7D03G1268300.1	2	n/a	2	1	9	n/a	n/a	n/a	n/a	4	n/a	n/a	1	n/a	n/a	n/a
		TraesCS7D03G1268300.2-nc	2	n/a	2	1	9	n/a	n/a	n/a	n/a	4	n/a	n/a	1	n/a	n/a	n/a
		TraesCS7A03G1341700.1	1	2	n/a	5	n/a	2	n/a	n/a	4	6	n/a	3	n/a	n/a	n/a	n/a
		TraesCS7A03G1341700.2-nc	1	2	n/a	5	n/a	2	n/a	n/a	4	6	n/a	3	n/a	n/a	n/a	n/a
		TraesCS7A03G1342300.1-nc	3	1	2	2	2	2	n/a	n/a	2	4	1	3	1	n/a	1	n/a
		TraesCS7B03G1279000.1	n/a	2	n/a	9	2	1	1	n/a	2	12	n/a	3	1	n/a	n/a	n/a
		TraesCS7B03G1279000.2	n/a	2	n/a	9	2	1	1	n/a	2	12	n/a	3	1	n/a	n/a	n/a
		TraesCS7B03G1279300.1-nc	n/a	2	n/a	10	2	1	1	n/a	2	15	n/a	3	1	n/a	n/a	n/a
		TraesCSU03G0348300.1-nc	n/a	4	n/a	9	2	1	1	n/a	2	14		3	1	n/a	1	n/a
C	C1-1	TraesCS4A03G0051300.1	n/a	n/a	n/a	3	4	n/a	n/a	n/a	4	8	n/a	n/a	1	n/a	n/a	n/a
		TraesCS4D03G0656000.1	1	1	1	3	3	n/a	n/a	n/a	3	3	n/a	2	1	n/a	n/a	n/a
		TraesCS4B03G0738000.1	1	1	2	4	4	n/a	n/a	n/a	4	8	n/a	3	1	n/a	n/a	n/a
	C1-2a	TraesCS5B03G1370600.1	n/a	1	2	5	5	1	1	n/a	1	6	n/a	2	1	n/a	n/a	n/a
		TraesCS4A03G0782000.1	2	4	n/a	12	6	n/a	n/a	n/a	6	9	1	3	1	n/a	n/a	n/a
	C1-2b	TraesCS2A03G0024200.1	2	2	2	7	2	1	n/a	n/a	3	10	n/a	4	4	n/a	n/a	n/a
		TraesCS2D03G0022100.1	2	1	1	6	1	1	n/a	n/a	3	9	2	6	3	n/a	n/a	n/a
		TraesCS2B03G0030700.2	2	2	1	5	1	n/a	n/a	n/a	3	7	2	8	5	n/a	n/a	n/a
		TraesCS2B03G0030700.1	2	2	1	5	1	n/a	n/a	n/a	3	7	2	8	5	n/a	n/a	n/a
	C1-2b-Orphan	TraesCS7D03G0088000.1	n/a	7	n/a	13	5	2	1	n/a	6	2	n/a	n/a	2	n/a	n/a	n/a
		TraesCSU03G0061100.1-nc	1	2	1	4	2	n/a	n/a	n/a	3	8	n/a	n/a	1	n/a	1	n/a
	C1-2b(1)	TraesCS2A03G1234200.1	n/a	2	n/a	7	4	n/a	2	n/a	4	6	1	n/a	1	n/a	n/a	n/a
		TraesCS2D03G1190900.1	n/a	4	n/a	7	3	n/a	3	n/a	4	6	1	n/a	1	n/a	1	n/a
		TraesCS2B03G1409100.1	n/a	1	2	6	1	1	n/a	n/a	1	8	3	5	2	1	n/a	n/a
	C1-3	TraesCS3D03G0553100.1	1	3	n/a	6	9	1	1	n/a	2	9	1	7	2	n/a	1	n/a
		TraesCS3A03G0598600.1	1	5	n/a	12	5	2	2	n/a	4	10	1	6	1	n/a	n/a	n/a
		TraesCS3B03G0681000.1	3	4	n/a	9	6	n/a	1	n/a	3	11	n/a	5	3	n/a	n/a	n/a
	C1-4a	TraesCS5B03G0272800.1-nc	1	5	n/a	11	4	n/a	n/a	n/a	5	8	1	9	2	n/a	n/a	n/a
		TraesCS5D03G0268800.1	2	5	n/a	11	8	n/a	n/a	n/a	7	4	n/a	3	1	n/a	1	n/a
		TraesCS5A03G0261000.1	n/a	3	1	6	8	n/a	1	n/a	4	6	n/a	3	n/a	n/a	1	n/a
	C1-4b	TraesCS3B03G0422400.1	1	2	4	4	n/a	1	n/a	n/a	3	8	1	n/a	3	n/a	n/a	n/a
		TraesCS3D03G0335700.1	2	3	3	6	4	n/a	n/a	n/a	4	6	1	n/a	6	n/a	n/a	n/a
		TraesCS3A03G0344800.1	1	2	3	5	3	1	n/a	n/a	3	6	1	n/a	3	n/a	n/a	n/a
	C1-4c	TraesCS3A03G0706200.1	1	1	2	5	5	n/a	n/a	n/a	2	13	n/a	4	n/a	n/a	1	n/a
		TraesCS3D03G0648800.1	1	1	2	5	5	n/a	n/a	n/a	3	13	n/a	3	n/a	n/a	1	n/a
		TraesCS3B03G0807100.1	1	1	2	5	5	n/a	n/a	n/a	2	14	n/a	3	n/a	n/a	2	n/a
	C2-1	TraesCS7D03G0136300.1	1	2	n/a	10	7	n/a	n/a	n/a	2	11	n/a	4	4	n/a	n/a	n/a
		TraesCS7A03G0147900.1	n/a	1	n/a	5	1	n/a	n/a	n/a	1	12	n/a	13	2	n/a	n/a	n/a
		TraesCS5A03G0560600.1	1	4	1	11	6	n/a	2	n/a	4	9	n/a	1	1	n/a	1	n/a
		TraesCS5B03G0571000.1	1	4	2	9	5	2	n/a	n/a	4	6	1	3	1	n/a	n/a	n/a
		TraesCS5D03G0526200.1	1	4	1	8	7	2	n/a	n/a	5	14	2	7	5	n/a	n/a	n/a
	C2-2	TraesCS4A03G0924600.2	n/a	n/a	n/a	4	2	n/a	1	n/a	n/a	6	n/a	n/a	2	n/a	1	n/a
		TraesCS4A03G0924600.1	n/a	n/a	n/a	4	2	n/a	1	n/a	n/a	6	n/a	n/a	2	n/a	1	n/a
		TraesCS7D03G0164500.1	n/a	n/a	n/a	5	2	n/a	2	n/a	n/a	8	n/a	1	1	n/a	n/a	n/a
		TraesCS7A03G0175600.1	n/a	n/a	n/a	4	5	n/a	2	n/a	1	7	1	1	3	n/a	1	n/a
	C2-3	TraesCS5B03G1338800.1	2	3	2	7	n/a	1	n/a	n/a	3	8	5	8	4	n/a	1	n/a
		TraesCS5D03G1224400.1	n/a	n/a	1	4	n/a	n/a	n/a	n/a	2	5	n/a	1	1	n/a	n/a	n/a
		TraesCS6B03G0077300.1	1	n/a	2	2	4	n/a	n/a	n/a	1	4	n/a	1	n/a	n/a	n/a	n/a
		TraesCS5D03G1224400.3-nc	n/a	n/a	1	4	n/a	n/a	n/a	n/a	2	5	n/a	1	1	n/a	n/a	n/a
		TraesCS5D03G1224400.2-nc	n/a	n/a	1	4	n/a	n/a	n/a	n/a	2	5	n/a	1	1	n/a	n/a	n/a
		TraesCS4A03G0811300.1	n/a	n/a	2	2	3	n/a	n/a	n/a	n/a	8	2	4	1	n/a	1	n/a
		TraesCS4A03G0811300.2	n/a	n/a	2	2	3	n/a	n/a	n/a	n/a	8	2	4	1	n/a	1	n/a
		TraesCS4A03G0811300.3	n/a	n/a	2	2	3	n/a	n/a	n/a	n/a	8	2	4	1	n/a	1	n/a
	C2-4a	TraesCS2D03G1263800.1-nc	n/a	6	1	12	7	n/a	n/a	n/a	4	14	n/a	3	3	1	1	n/a
		TraesCS2D03G1263600.1	n/a	5	1	11	7	n/a	n/a	n/a	4	13	n/a	3	4	1	1	n/a
		TraesCS2A03G1299700.1	n/a	4	n/a	6	1	n/a	n/a	n/a	2	10	1	2	2	1	1	n/a
		TraesCS2A03G1299600.1-nc	n/a	5	n/a	9	4	1	n/a	n/a	3	12	n/a	n/a	2	1	1	n/a
		TraesCS2A03G1299800.1	n/a	4	n/a	6	1	n/a	n/a	n/a	2	10	1	2	1	1	1	n/a
		TraesCS2A03G1300100.1	1	4	n/a	6	1	n/a	n/a	n/a	3	10	1	2	2	1	1	n/a
		TraesCS2A03G1299900.1-nc	n/a	4	n/a	6	1	n/a	n/a	n/a	2	10	1	2	2	1	1	n/a
		TraesCS2D03G1263400.1-nc	2	4	3	6	1	1	n/a	n/a	4	12	2	3	n/a	n/a	1	n/a
		TraesCS2D03G1263300.1-nc	2	5	4	8	4	n/a	1	1	3	11	1	3	3	n/a	1	n/a
		TraesCS2D03G1263100.1-nc	1	5	3	8	4	1	n/a	n/a	3	11	n/a	3	2	n/a	2	n/a
		TraesCS2B03G1491700.1	1	5	1	9	n/a	n/a	n/a	n/a	4	10	n/a	1	5	n/a	n/a	n/a
		TraesCS2D03G1263200.1-nc	1	3	2	3	n/a	n/a	n/a	n/a	1	10	n/a	2	3	n/a	n/a	n/a
		TraesCSU03G0267700.1	n/a	3	1	7	3	n/a	n/a	n/a	2	15	n/a	2	3	n/a	n/a	n/a
		TraesCS2B03G1490400.1-nc	n/a	2	n/a	n/a	n/a	n/a	n/a	n/a	n/a	3	n/a	2	n/a	n/a	n/a	n/a
		TraesCS2B03G1490600.1	n/a	3	1	5	3	n/a	n/a	n/a	2	13	n/a	2	1	n/a	n/a	n/a
		TraesCS2B03G1490500.1	n/a	3	1	6	3	n/a	n/a	n/a	2	14	n/a	2	3	n/a	n/a	n/a
		TraesCS2B03G1490300.1	n/a	3	1	6	3	n/a	n/a	n/a	2	13	n/a	2	2	n/a	n/a	n/a
		TraesCS2B03G1490200.1	n/a	4	n/a	8	3	n/a	n/a	n/a	3	15	1	2	2	n/a	1	n/a
	C2-4b	TraesCS7D03G0165100.1	1	3	n/a	7	2	n/a	2	n/a	3	8	1	3	3	n/a	n/a	n/a
		TraesCS4A03G0926100.1	1	3	1	9	3	n/a	1	n/a	3	13	n/a	4	n/a	n/a	n/a	n/a
		TraesCS2B03G1504900.1	n/a	n/a	2	2	10	1	n/a	n/a	n/a	6	1	2	1	n/a	1	n/a
		TraesCS2B03G1502400.1	1	3	1	5	n/a	1	n/a	n/a	1	7	n/a	3	2	n/a	n/a	n/a
		TraesCS4A03G0927400.1	n/a	2	n/a	6	n/a	n/a	n/a	n/a	1	7	n/a	4	n/a	n/a	n/a	n/a
		TraesCS7D03G0166500.1	n/a	2	n/a	6	8	n/a	2	n/a	4	7	n/a	1	2	n/a	n/a	n/a
		TraesCS7D03G0166400.1-nc	n/a	2	n/a	6	6	n/a	n/a	n/a	1	9	n/a	6	1	n/a	n/a	n/a
		TraesCS7A03G0177400.1	n/a	1	2	6	n/a	n/a	n/a	n/a	2	9	n/a	2	1	2	n/a	n/a
		TraesCS7A03G0177300.1	n/a	1	1	5	n/a	n/a	n/a	n/a	2	9	1	n/a	1	2	n/a	n/a
		TraesCS7A03G0177100.1-nc	n/a	1	1	6	n/a	n/a	n/a	n/a	2	8	n/a	n/a	n/a	2	n/a	n/a
		TraesCS7D03G0166200.1	n/a	2	2	7	n/a	1	n/a	n/a	2	9	n/a	2	2	n/a	n/a	n/a
		TraesCS7D03G0165600.1	1	4	1	9	n/a	1	n/a	n/a	3	6	n/a	2	3	n/a	n/a	n/a
		TraesCS7A03G1116400.1	2	1	1	11	3	1	n/a	n/a	2	9	n/a	1	1	n/a	n/a	n/a
		TraesCS4A03G0926600.1	n/a	3	1	8	2	1	n/a	n/a	2	7	n/a	1	3	n/a	n/a	n/a
		TraesCS7A03G0176900.1-nc	n/a	4	2	8	n/a	1	n/a	n/a	3	11	n/a	2	n/a	n/a	n/a	n/a
		TraesCS4A03G0927300.1-nc	1	2	1	5	n/a	n/a	n/a	n/a	1	9	n/a	2	1	n/a	n/a	n/a
		TraesCS7B03G0011300.1	n/a	2	2	5	n/a	n/a	n/a	n/a	1	7	n/a	2	1	n/a	n/a	n/a
		TraesCS4A03G0943300.1-nc	n/a	3	2	4	n/a	n/a	n/a	n/a	1	7	n/a	2	1	n/a	n/a	n/a
		TraesCS4A03G0943200.1	n/a	2	1	5	n/a	n/a	n/a	n/a	1	7	n/a	2	n/a	n/a	n/a	n/a

## Sheet: Table S5
Table S5. RNA-sequencing datasets used for Expression Profiling (Transcriptome) from WheatExpression Database (http://www.wheat-expression.com/)
Condition	Condition_Detailed	Description_fromWheatExpressionDatabase	Publication
Biotic (III)	stripe rust	Pool of stripe rust infected wheat leaves	Cantu, D., Segovia, V., MacLean, D. et al. Genome analyses of the wheat yellow (stripe) rust pathogen Puccinia striiformis f. sp. triticireveal polymorphic and haustorial expressed secreted proteins as candidate effectors. BMC Genomics 14, 270 (2013). https://doi.org/10.1186/1471-2164-14-270
	stripe rust 2	Timecourse of Vuka and Avocet+Yr5 innoculated with stripe rust.	Dobon, A., Bunting, D.C.E., Cabrera-Quio, L.E. et al. The host-pathogen interaction between wheat and yellow rust induces temporally coordinated waves of gene expression. BMC Genomics 17, 380 (2016). https://doi.org/10.1186/s12864-016-2684-4
	septoria	Molecular mechanisms underlying the interplay between fungal pathogenicity and host responses at specific growth phases and the factors triggering disease transition.	Yang F, Li W, Jørgensen HJL (2013) Transcriptional Reprogramming of Wheat and the Hemibiotrophic Pathogen Septoria tritici during Two Phases of the Compatible Interaction. PLOS ONE 8(11): e81606. https://doi.org/10.1371/journal.pone.0081606
	septoria 2	Riband seedlings infected with Zymoseptoria tritici.	Jason J. Rudd and others, Transcriptome and Metabolite Profiling of the Infection Cycle of Zymoseptoria tritici on Wheat Reveals a Biphasic Interaction with Plant Immunity Involving Differential Pathogen Chromosomal Contributions and a Variation on the Hemibiotrophic Lifestyle Definition , Plant Physiology, Volume 167, Issue 3, March 2015, Pages 1158–1185, https://doi.org/10.1104/pp.114.255927
	magnaporthe	Symptomatic (Magnaporthe oryzae) and nonsymptomatic leaves were sequenced from Bangladesh.	Islam, M.T., Croll, D., Gladieux, P. et al. Emergence of wheat blast in Bangladesh was caused by a South American lineage of Magnaporthe oryzae . BMC Biol 14, 84 (2016). https://doi.org/10.1186/s12915-016-0309-7
	fusarium 0h to 48h	Spikes from NILs for Fhb1 were inoculated with Fusarium graminearum. They were sequenced from 0 to 48 h post innoculation.	Schweiger, W., Steiner, B., Vautrin, S. et al. Suppressed recombination and unique candidate genes in the divergent haplotype encoding Fhb1, a major Fusarium head blight resistance locus in wheat. Theor Appl Genet 129, 1607–1623 (2016). https://doi.org/10.1007/s00122-016-2727-x
Abiotoic (IV)	early grain	Gene expression profiling of morphological stage of developing wheat grain	Li HZ, Gao X, Li XY, Chen QJ, Dong J, et al. (2013) Evaluation of Assembly Strategies Using RNA-Seq Data Associated with Grain Development of Wheat (Triticum aestivum L.). PLOS ONE 8(12): e83530. https://doi.org/10.1371/journal.pone.0083530
	stamen/pistil	Transcriptional profiling of pistillody stamen, pistil and stamen in wheat line HTS-1	Yang, Z., Peng, Z., Wei, S. et al. Pistillody mutant reveals key insights into stamen and pistil development in wheat (Triticum aestivum L.). BMC Genomics 16, 211 (2015). https://doi.org/10.1186/s12864-015-1453-0
	heat/drought	RNAseq of 1-week old wheat seedling leaves subjected to drought stress, heat stress and their combination before (0h) and after stress (1h or 6h)	Liu, Z., Xin, M., Qin, J. et al. Temporal transcriptome profiling reveals expression partitioning of homeologous genes contributing to heat and drought acclimation in wheat (Triticum aestivum L.). BMC Plant Biol 15, 152 (2015). https://doi.org/10.1186/s12870-015-0511-8
	cold	Shoots after 2 weeks cold to examine cold-induced lipid pathways.	Qiang Li and others, Understanding the Biochemical Basis of Temperature-Induced Lipid Pathway Adjustments in Plants, The Plant Cell, Volume 27, Issue 1, January 2015, Pages 86–103, https://doi.org/10.1105/tpc.114.134338

## Sheet: Table S6
Table S6. Literature evidence of TaFMO
Group	TaFMO Sub-clade	RefSeqv2.1 Gene ID	RefSeqv1.2 Previous Gene ID	literature doi/url (URL/doi [number])	Function from literature?	Alternative names (Yang et al. 2021)	NHP study (Zhang et al. 2021)
A	A1-Orphan	TraesCS7D03G1006000.1	TraesCS7D02G425900.1	N/A	N/A
		TraesCS7D03G1006000.2	TraesCS7D02G425900.2	N/A	N/A
	A1-1	TraesCS5B03G0517200.1	TraesCS5B02G194300.1	N/A	N/A		Reciprocal blast as 'FMO1-like'
		TraesCS5B03G0762600.1-nc	TraesCS5B02G297400.1	N/A	N/A
		TraesCS5A03G0725400.1	TraesCS5A02G298300.1	N/A	N/A
		TraesCS5B03G1289600.1	TraesCS5B02G530900.1	https://doi.org/10.3390/genes12040604[1]	total tiller number increase; auxin biosynthesis [1] ((annotated as YUCCA, but is in Group A))
		TraesCS5B03G1289700.1	TraesCS5B02G531000.1	https://doi.org/10.3390/plants8120584[2]	drought stress tolerance in roots[2]
		TraesCS5A03G1221300.1	TraesCS5A02G522900.1	N/A	N/A
	A1-2a	TraesCS4B03G0715800.1	TraesCS4B02G269700.1	N/A	N/A
		TraesCS4D03G0639900.1	TraesCS4D02G269000.1	(https://doi.org/10.3390/plants8120584[2]); (https://doi.org/10.1016/j.plantsci.2022.111452[3])	drought stress tolerance in roots[2]; amylose-lipid gelatinization[3]		Reciprocal blast as 'FMO1-like'
		TraesCS3D03G0019300.1	TraesCS3D02G000800.1	N/A	N/A		Reciprocal blast as 'FMO1-like'
		TraesCS3A03G0023200.1	TraesCS3A02G010900.1	https://doi.org/10.3390/plants8120584[2]	drought stress tolerance in roots[2]		Reciprocal blast as 'FMO1-like'
		TraesCS3B03G0026700.1	TraesCS3B02G014100.1	https://doi.org/10.1016/j.cpb.2020.100175[4]	Ni plant stress accumulation / metal stress in wheat plant[4]
		TraesCS3B03G0026700.2	TraesCS3B02G014100.2
		TraesCS3B03G0026800.1	TraesCSU02G045200.1	N/A	N/A
		TraesCS3B03G0026800.2	TraesCSU02G045200.2
	A1-2b	TraesCS6B03G0454600.1	TraesCS6B02G178800.1	N/A	N/A		Reciprocal blast as 'FMO1-like'
		TraesCS6A03G0359800.1-nc	TraesCS6A02G150700.1	N/A	N/A		Reciprocal blast as 'FMO1-like'
		TraesCS1B03G0013500.1	TraesCS1B02G006200.1	N/A	N/A
		TraesCS1B03G0013100.1	TraesCS1B02G006000.1	N/A	N/A
		TraesCS1B03G0013100.2-nc	TraesCS1B02G006000.2
		TraesCS6B03G0373000.1	TraesCS6B02G148900.1	N/A	N/A
		TraesCS6A03G0284300.1	TraesCS6A02G120500.1	N/A	N/A
		TraesCS6A03G0284300.2	TraesCS6A02G120500.2
		TraesCS6D03G0239900.1	TraesCS6D02G110500.1	N/A	N/A
		TraesCS6D03G0239400.1	TraesCS6D02G110300.1	N/A	N/A
		TraesCSU03G0085200.1	TraesCSU02G087500.1	N/A	N/A
		TraesCSU03G0085200.2	TraesCSU02G087500.2
		TraesCSU03G0085200.3	TraesCSU02G087500.3
	A2-Orphan	TraesCS1D03G0536600.1-nc	TraesCS1D02G214400.1	N/A	N/A
		TraesCS1A03G0556900.1	TraesCS1A02G211100.1	https://doi.org/10.3390/plants8120584[2]	drought stress tolerance in roots[2]
	A2α-1	TraesCS1A03G0555700.1-nc	TraesCS1A02G210600.1	N/A	N/A
		TraesCS1B03G0648500.1	TraesCS1B02G224600.1	N/A	N/A
		TraesCS1B03G0648500.2	TraesCS1B02G224600.2
		TraesCS1B03G0648500.3	TraesCS1B02G224600.3
		TraesCS1D03G0535600.1	TraesCS1D02G213900.1	N/A	N/A		Reciprocal blast as 'FMO1-like'
		TraesCS1D03G0535600.2	TraesCS1D02G213900.2
		TraesCS1D03G0535600.3	TraesCS1D02G213900.3
	A2β-2	TraesCS6A03G0358100.1-nc	TraesCS6A02G150100.1	N/A	N/A
		TraesCS6D03G0313400.1	TraesCS6D02G139800.1	N/A	N/A		Reciprocal blast as 'FMO1-like'
		TraesCS6D03G0313400.2	TraesCS6D02G139800.4
		TraesCS6D03G0313400.3	TraesCS6D02G139800.2
		TraesCS6D03G0313400.4	TraesCS6D02G139800.3
	A2β-3	TraesCS4B03G0953400.1	TraesCS4B02G370500.1	N/A	N/A
		TraesCS4D03G0827700.1-nc	TraesCS4D02G360800.1	N/A	N/A
		TraesCS4D03G0827700.2-nc	TraesCS4D02G360800.2
		TraesCS4D03G0827900.1	TraesCS4D02G361000.1	N/A	N/A		Reciprocal blast as 'FMO1-like'
		TraesCS4B03G0953000.1	TraesCS4B02G370200.1	https://doi.org/10.3390/plants8120584[2]	drought stress tolerance in roots[2]		Reciprocal blast as 'FMO1-like'
		TraesCS5A03G1254200.1-nc	TraesCS5A02G536600.1	N/A	N/A
		TraesCS4B03G0953300.1	TraesCS4B02G370400.1	https://doi.org/10.1534/g3.115.021550[5]	Fg response in resistant wheat lines[5]
		TraesCS4D03G0827800.1	TraesCS4D02G360900.1	(https://doi.org/10.3390/plants8120584[2]); (https://doi.org/10.1534/g3.115.021550[5])	drought stress tolerance in roots[2]; Fg response in resistant wheat lines[5]
		TraesCS5A03G1254100.1	TraesCS5A02G536500.1	https://doi.org/10.1534/g3.115.021550[5]	Fg response in resistant wheat lines[5]
		TraesCS5A03G1254100.2	TraesCS5A02G536500.2
		TraesCS4B03G0947100.1	TraesCS4B02G366800.1	https://doi.org/10.3390/plants8120584[2]	drought stress tolerance in roots[2]		Reciprocal blast as 'FMO1-like'
		TraesCS5A03G1248100.1	TraesCS5A02G534500.1	(https://doi.org/10.3390/plants8120584[2]); (https://doi.org/10.3390/plants11212987[6])	drought stress tolerance in roots[2]; positively helping plant against dual stress of heat + pathogen (spot blotch)[6]
B	B1-1	TraesCS4D03G0703600.1	TraesCS4D02G297700.1	N/A	N/A
		TraesCS4A03G0010700.1	TraesCS4A02G006300.1	N/A	N/A
		TraesCS4B03G0784200.1	TraesCS4B02G298700.1	N/A	N/A
		TraesCS4B03G0784300.1	TraesCS4B02G298800.1	N/A	N/A
		TraesCSU03G0407900.1-nc	TraesCSU02G234900.1	N/A	N/A
		TraesCSU03G0436400.1-nc	TraesCSU02G242300.1	N/A	N/A
	B1-2a	TraesCS4B03G0783600.1	TraesCS4B02G298600.1	N/A	N/A
		TraesCS4D03G0703400.1	TraesCS4D02G297600.1	N/A	N/A
		TraesCS4A03G0011000.1	TraesCS4A02G006400.1	N/A	N/A
	B1-2b	TraesCS4B03G0782700.1-nc	TraesCS4B02G298300.1	N/A	N/A
		TraesCS4D03G0702600.1	TraesCS4D02G297200.1	N/A	N/A
		TraesCS4B03G0783000.1	TraesCS4B02G298400.1	N/A	N/A
		TraesCS4B03G0783300.1	TraesCS4B02G298500.1	N/A	N/A
		TraesCS4D03G0703000.1	TraesCS4D02G297400.1	N/A	N/A
		TraesCS4D03G0702900.1	TraesCS4D02G297300.1	N/A	N/A
		TraesCS4D03G0702900.2	TraesCS4D02G297300.2
		TraesCS4A03G0011100.1	TraesCS4A02G006500.1	N/A	N/A
		TraesCS4A03G0011200.1	TraesCS4A02G006600.1	N/A	N/A
		TraesCS4A03G0011700.1	TraesCS4A02G006700.1	N/A	N/A
	B2α-1	TraesCS5D03G0802100.1-nc	TraesCS5D02G355600.1	N/A	N/A
		TraesCS5A03G0839400.1	TraesCS5A02G349300.1	https://doi.org/10.3390/plants8120584[2]	drought stress tolerance in roots[2]		Reciprocal blast as 'FMO1-like'
		TraesCS5B03G0877300.1	TraesCS5B02G350700.1	(https://doi.org/10.3390/plants8120584[2]); (https://onlinelibrary.wiley.com/doi/10.1111/tpj.16432[8])	drought stress tolerance in roots[2]; TaFMO1-5B seminal root growth [8]
		TraesCS5D03G0802200.1	TraesCS5D02G355700.1	https://doi.org/10.3390/plants8120584[2]	drought stress tolerance in roots[2]
	B2α-2	TraesCS5B03G0873900.1	TraesCS5B02G349300.1	https://doi.org/10.1093/jxb/erw441[7]	ornithine biosynthesis[7]
		TraesCS5D03G0799100.1	TraesCS5D02G354400.1	https://doi.org/10.1093/jxb/erw441[7]	ornithine biosynthesis[7]
		TraesCS5A03G0836200.1	TraesCS5A02G348200.1	(https://doi.org/10.1038/s41437-022-00525-1[9]); (https://doi.org/10.1093/jxb/erw441[7])	wheat leaf rust QTN loci for seedling resistance to WLR[9]; ornithine biosynthesis[7]
		TraesCS5B03G0873800.1	TraesCS5B02G349200.1	https://doi.org/10.1093/jxb/erw441[7]	ornithine biosynthesis[7]		Reciprocal blast as 'FMO1-like'
		TraesCS5D03G0798800.1	TraesCS5D02G354300.1	https://doi.org/10.1093/jxb/erw441[7]	ornithine biosynthesis[7]
		TraesCS5A03G0836000.1	TraesCS5A02G348100.1	https://doi.org/10.1093/jxb/erw441[7]	ornithine biosynthesis[7]		Reciprocal blast as 'FMO1-like'
	B2β-3a	TraesCS5B03G0875600.1	TraesCS5B02G349800.2	N/A	N/A
		TraesCS5B03G0875600.2	TraesCS5B02G349800.1
		TraesCS5D03G0799800.1	TraesCS5D02G354600.1	N/A	N/A		Responsive to NHP coleoptile stage ('FMO1-like')
		TraesCS5A03G0837700.1	TraesCS5A02G348400.1	N/A	N/A		Reciprocal blast as 'FMO1-like'
	B2β-3b	TraesCS5D03G0450200.1-nc	TraesCS5D02G189100.1	N/A	N/A
		TraesCS5B03G0485700.1	TraesCS5B02G182400.1	N/A	N/A
		TraesCS5D03G0450600.1-nc	TraesCS5D02G189200.1	N/A	N/A
		TraesCS5D03G0450700.1-nc	TraesCS5D02G189300.1	N/A	N/A
		TraesCS5A03G0486900.1	TraesCS5A02G184300.1	N/A	N/A
	B2β-4a	TraesCS2D03G0137200.1	TraesCS2D02G070300.1	N/A	N/A	TaYUCCA6-D
		TraesCS2A03G0138700.1	TraesCS2A02G071500.1	https://europepmc.org/article/ppr/ppr125490 [10]	possibly involved in spot blotch disease (significantly enriched SNPs); PREPRINT ONLY [10]	TaYUCCA6-A	Reciprocal blast as 'FMO1-like'
		TraesCS2B03G0193300.1	TraesCS2B02G085300.1	N/A	N/A
		TraesCS2B03G0193600.1	TraesCS2B02G085500.1	N/A	N/A	TaYUCCA6-B
	B2β-4b	TraesCS1D03G0254900.1	TraesCS1D02G107900.1	N/A	N/A	TaYUCCA5-D
		TraesCS1A03G0258900.1	TraesCS1A02G106900.1	N/A	N/A	TaYUCCA5-A
		TraesCS1A03G0258900.2	TraesCS1A02G106900.2
	B2β-4c(1)	TraesCS2A03G0138800.1	TraesCS2A02G071600.1	https://europepmc.org/article/ppr/ppr125490 [10]	possibly involved in spot blotch disease (significantly enriched SNPs); PREPRINT ONLY [10]		Reciprocal blast as 'FMO1-like'
		TraesCS2D03G0137800.1	TraesCS2D02G070400.1	N/A	N/A		Reciprocal blast as 'FMO1-like'
		TraesCS2B03G0193800.1	TraesCS2B02G085700.1	N/A	N/A
		TraesCS2B03G0194000.1-nc	TraesCS2B02G085800.1	N/A	N/A
		TraesCS2B03G0194300.1	TraesCS2B02G086100.1	N/A	N/A
		TraesCS2B03G0194100.1	TraesCS2B02G085900.1	N/A	N/A
		TraesCS2B03G0194200.1-nc	TraesCS2B02G086000.1	N/A	N/A
	B2β-4c(2)	TraesCS7D03G1269100.1	TraesCS7D02G538700.1	https://doi.org/10.3390/plants8120584[2]	drought stress tolerance in roots[2]
		TraesCS7B03G1279500.1	TraesCS7B02G476100.1	https://onlinelibrary.wiley.com/doi/10.1111/ppa.13376[11]	sahu et al. stem rust resistance, resposive to Pgt at 96hpi in wheat [11]
		TraesCS7D03G1268300.1	TraesCS7D02G538300.1	https://doi.org/10.3390/plants8120584[2]	drought stress tolerance in roots[2]	TaYUCCA7-D
		TraesCS7D03G1268300.2-nc	TraesCS7D02G538300.2
		TraesCS7A03G1341700.1	TraesCS7A02G552000.1	(https://doi.org/10.3390/genes12040604[1]; mis-annotated as AGL, but is in fact an FMO…..); (https://doi.org/10.3390/plants8120584[2]); (Thesis: Barley yellow dwarf resistance in cereal crops: genetics and resistance mechanisms by Shormin Choudhury)	total tiller number increase/auxin biosynthesis[1]; drought stress tolerance in roots[2]; barley yellow dwarf virus resistance (PhD THESIS)[12]	TaYUCCA7-A	Reciprocal blast as 'FMO1-like'
		TraesCS7A03G1341700.2-nc	TraesCS7A02G552000.2
		TraesCS7A03G1342300.1-nc	TraesCS7A02G552200.1	thesis: Barley yellow dwarf resistance in cereal crops: genetics and resistance mechanisms by Shormin Choudhury	barley yellow dwarf virus resistance: PhD THESIS[12]
		TraesCS7B03G1279000.1	TraesCS7B02G475900.1	N/A	N/A	TaYUCCA7-B
		TraesCS7B03G1279000.2	TraesCS7B02G475900.2
		TraesCS7B03G1279300.1-nc	TraesCS7B02G475700.1	N/A	N/A
		TraesCSU03G0348300.1-nc	TraesCSU02G215100.1	N/A	N/A
C	C1-1	TraesCS4A03G0051300.1	TraesCS4A02G027500.1	N/A	N/A	TaYUCCA9-A
		TraesCS4D03G0656000.1	TraesCS4D02G276600.1	N/A	N/A	TaYUCCA9-D
		TraesCS4B03G0738000.1	TraesCS4B02G278300.1	N/A	N/A	TaYUCCA9-B
	C1-2a	TraesCS5B03G1370600.1	TraesCS5B02G566700.1	N/A	N/A	TaYUCCA18-B
		TraesCS4A03G0782000.1	TraesCS4A02G313200.1	https://doi.org/10.3390/plants8120584[2]	drought stress tolerance in roots[2]	TaYUCCA17-A	Reciprocal blast as 'FMO1-like'
	C1-2b	TraesCS2A03G0024200.1	TraesCS2A02G011500.1	(https://doi.org/10.3390/plants8120584[2]); (https://www.mdpi.com/2079-7737/11/9/1340[16])	drought stress tolerance in roots[2]; Orthology based on reciprocal blast is like AtYUCCA9--has a TM and is expressed more highly in embryo sac cells than antipodal cells [16]	TaYUCCA8-A
		TraesCS2D03G0022100.1	TraesCS2D02G012100.1	https://doi.org/10.3390/plants8120584[2]	drought stress tolerance in roots[2]	TaYUCCA8-D
		TraesCS2B03G0030700.2	TraesCS2B02G010100.2	https://doi.org/10.3390/plants8120584[2]	drought stress tolerance in roots[2]	TaYUCCA8-B
		TraesCS2B03G0030700.1	TraesCS2B02G010100.1	N/A	N/A	TaYUCCA8-B2
	C1-2b-Orphan	TraesCS7D03G0088000.1	TraesCS7D02G038500.1	N/A	N/A
		TraesCSU03G0061100.1-nc	TraesCSU02G065000.1	N/A	N/A
	C1-2b(1)	TraesCS2A03G1234200.1	TraesCS2A02G533200.1	https://bmcplantbiol.biomedcentral.com/articles/10.1186/s12870-022-03943-9[13]	The gene TraesCS2A01G533200 harbored the SNP AX-158557366 in the promoter region (697 bp downstream). The minor allele (n = 19) of this gene was linked with high H2O2 content under drought stress[13]	TaYUCCA1-A
		TraesCS2D03G1190900.1	TraesCS2D02G535100.1	N/A	N/A	TaYUCCA1-D
		TraesCS2B03G1409100.1	TraesCS2B02G562800.1	N/A	N/A	TaYUCCA1-B
	C1-3	TraesCS3D03G0553100.1	TraesCS3D02G220500.1	N/A	N/A	TaYUCCA4-D
		TraesCS3A03G0598600.1	TraesCS3A02G232600.1	N/A	N/A	TaYUCCA4-A
		TraesCS3B03G0681000.1	TraesCS3B02G261900.1	N/A	N/A	TaYUCCA4-B
	C1-4a	TraesCS5B03G0272800.1-nc	TraesCS5B02G107000.1	N/A	N/A
		TraesCS5D03G0268800.1	TraesCS5D02G114500.1	N/A	N/A	TaYUCCA14-D
		TraesCS5A03G0261000.1	TraesCS5A02G102700.1	N/A	N/A	TaYUCCA14-A
	C1-4b	TraesCS3B03G0422400.1	TraesCS3B02G176800.1	N/A	N/A	TaYUCCA3-B
		TraesCS3D03G0335700.1	TraesCS3D02G157600.1	N/A	N/A	TaYUCCA3-D
		TraesCS3A03G0344800.1	TraesCS3A02G149500.1	https://doi.org/10.3390/cells11050912 [14]	downregulated wheat FMO at reproductive stage in drought stress [14]	TaYUCCA3-A
	C1-4c	TraesCS3A03G0706200.1	TraesCS3A02G280900.1	N/A	N/A	TaYUCCA2-A
		TraesCS3D03G0648800.1	TraesCS3D02G280900.1	N/A	N/A	TaYUCCA2-D
		TraesCS3B03G0807100.1	TraesCS3B02G314700.1	N/A	N/A	TaYUCCA2-B
	C2-1	TraesCS7D03G0136300.1	TraesCS7D02G060000.1	N/A	N/A		Reciprocal blast as 'FMO1-like'
		TraesCS7A03G0147900.1	TraesCS7A02G065600.1	N/A	N/A
		TraesCS5A03G0560600.1	TraesCS5A02G217200.1	N/A	N/A	TaYUCCA11-A
		TraesCS5B03G0571000.1	TraesCS5B02G216000.1	(https://doi.org/10.1002/tpg2.20336[17]); (https://doi.org/10.1186/s12870-023-04611-2[18]); (https://doi.org/10.1111/pce.14486[19])	expressed strongly at 14 days post anthesis in grain and one of 135 QTL identified possibly involved in grain content and quality[17]; expressed in the early uninucleate stage of MR (fertile near-isogenic) line in auxin biosynthesis pathway[18]; coexpression network analysis characterized TaYUCCA11-5B (TraesCS5B02G216000) as the central gene potentially responsible for the differential biosynthes…	TaYUCCA11-B
		TraesCS5D03G0526200.1	TraesCS5D02G225200.1	N/A	N/A	TaYUCCA11-D
	C2-2	TraesCS4A03G0924600.2	TraesCS4A02G373500.2	N/A	N/A
		TraesCS4A03G0924600.1	TraesCS4A02G373500.1			TaYUCCA23-A
		TraesCS7D03G0164500.1	TraesCS7D02G070900.1	N/A	N/A	TaYUCCA15-D
		TraesCS7A03G0175600.1	TraesCS7A02G075400.1	https://doi.org/10.3390/genes12040604[1]	total tiller number increase; auxin biosynthesis [1]	TaYUCCA15-A
	C2-3	TraesCS5B03G1338800.1	TraesCS5B02G538300.1	10.1016/j.gene.2014.06.020 [15]	TaYUCCA10.1 [15]	TaYUCCA10.1
		TraesCS5D03G1224400.1	TraesCS5D02G556600.1	10.1016/j.gene.2014.06.020 [15]	TaYUCCA10.3 [15]	TaYUCCA10.3
		TraesCS6B03G0077300.1	TraesCS6B02G033700.1	N/A	N/A
		TraesCS5D03G1224400.3-nc	TraesCS5D02G556600.3	N/A	N/A
		TraesCS5D03G1224400.2-nc	TraesCS5D02G556600.2	N/A	N/A
		TraesCS4A03G0811300.1	TraesCS4A02G325400.1	N/A	N/A
		TraesCS4A03G0811300.2	TraesCS4A02G325400.2	N/A	N/A
		TraesCS4A03G0811300.3	TraesCS4A02G325400.3	10.1016/j.gene.2014.06.020 [15]	TaYUCCA10.2 [15]	TaYUCCA10.2
	C2-4a	TraesCS2D03G1263800.1-nc	TraesCS2D02G566200.1	N/A	N/A
		TraesCS2D03G1263600.1	TraesCS2D02G566100.1	N/A	N/A	TaYUCCA12-D
		TraesCS2A03G1299700.1	TraesCS2A02G587500.1	N/A	N/A	TaYUCCA12-A3
		TraesCS2A03G1299600.1-nc	TraesCS2A02G587600.1	N/A	N/A
		TraesCS2A03G1299800.1	TraesCS2A02G587400.1	N/A	N/A	TaYUCCA12-A2
		TraesCS2A03G1300100.1	TraesCS2A02G587200.1	N/A	N/A	TaYUCCA12-A
		TraesCS2A03G1299900.1-nc	TraesCS2A02G587300.1	N/A	N/A
		TraesCS2D03G1263400.1-nc	TraesCS2D02G566000.1	N/A	N/A	TaYUCCA12-D2
		TraesCS2D03G1263300.1-nc	TraesCS2D02G565900.1	N/A	N/A
		TraesCS2D03G1263100.1-nc	TraesCS2D02G565700.1	N/A	N/A
		TraesCS2B03G1491700.1	TraesCS2B02G596200.1	N/A	N/A	TaYUCCA12-B
		TraesCS2D03G1263200.1-nc	TraesCS2D02G565800.1	N/A	N/A
		TraesCSU03G0267700.1	TraesCSU02G186300.1	N/A	N/A
		TraesCS2B03G1490400.1-nc	TraesCS2B02G595900.1	N/A	N/A
		TraesCS2B03G1490600.1	TraesCS2B02G596100.1	N/A	N/A	TaYUCCA12-B2
		TraesCS2B03G1490500.1	TraesCS2B02G596000.1	N/A	N/A	TaYUCCA12-B3
		TraesCS2B03G1490300.1	TraesCS2B02G595800.1	N/A	N/A	TaYUCCA12-B5
		TraesCS2B03G1490200.1	TraesCS2B02G595700.1	https://doi.org/10.3390/genes12040604[1]	total tiller number increase; auxin biosynthesis [1]	TaYUCCA12-B4
	C2-4b	TraesCS7D03G0165100.1	TraesCS7D02G071400.1	N/A	N/A	TaYUCCA13-D2
		TraesCS4A03G0926100.1	TraesCS4A02G374200.1	N/A	N/A
		TraesCS2B03G1504900.1	TraesCS2B02G601800.1	N/A	N/A	TaYUCCA20-B
		TraesCS2B03G1502400.1	TraesCS2B02G600600.1	N/A	N/A	TaYUCCA20-B2
		TraesCS4A03G0927400.1	TraesCS4A02G374500.1	N/A	N/A	TaYUCCA19-A
		TraesCS7D03G0166500.1	TraesCS7D02G072000.1	N/A	N/A	TaYUCCA16-D
		TraesCS7D03G0166400.1-nc	TraesCS7D02G071900.1	N/A	N/A
		TraesCS7A03G0177400.1	TraesCS7A02G076300.1	N/A	N/A	TaYUCCA16-A
		TraesCS7A03G0177300.1	TraesCS7A02G076200.1	N/A	N/A	TaYUCCA16-A2
		TraesCS7A03G0177100.1-nc	TraesCS7A02G076100.1	N/A	N/A
		TraesCS7D03G0166200.1	TraesCS7D02G071800.1	N/A	N/A	TaYUCCA13-D3
		TraesCS7D03G0165600.1	TraesCS7D02G071500.1	N/A	N/A	TaYUCCA13-D
		TraesCS7A03G1116400.1	TraesCS7A02G459600.1	N/A	N/A	TaYUCCA13-A
		TraesCS4A03G0926600.1	TraesCS4A02G374300.1	N/A	N/A	TaYUCCA21-A
		TraesCS7A03G0176900.1-nc	TraesCS7A02G076000.1	N/A	N/A
		TraesCS4A03G0927300.1-nc	TraesCS4A02G374400.1	N/A	N/A
		TraesCS7B03G0011300.1	TraesCS7B02G004700.1	N/A	N/A	TaYUCCA13-B
		TraesCS4A03G0943300.1-nc	TraesCS4A02G380000.1	N/A	N/A
		TraesCS4A03G0943200.1	TraesCS4A02G379900.1	N/A	N/A	TaYUCCA22-A

## Sheet: Table S7
Table S7. TaFMO Trascriptomic (FPKM) Metadata in five tissue types obtained from the Wheat Proteome Database.
			FPKM from Duncan et al. Proteome Database
Group	TaFMO Sub-clade	Gene name	Grain	Leaf	Root	Spike	Stem
A	A1-Orphan	TraesCS7D03G1006000.1	0	0	0.58666	0	0
		TraesCS7D03G1006000.2	0	0	3.08304	0.052181	0
	A1-1	TraesCS5B03G0517200.1	0.012553	0.025267	0.517599	0.339271	0.136456
		TraesCS5B03G0762600.1-nc	0	0	1.02475	0.018442	0.0178
		TraesCS5A03G0725400.1	0	0.138175	0.897761	0.01719	0
		TraesCS5B03G1289600.1	0.014367	0.274431	0.306659	0.032338	0
		TraesCS5B03G1289700.1	0	0	0.586348	0	0
		TraesCS5A03G1221300.1	0	0	0.321965	0.016952	0
	A1-2a	TraesCS4B03G0715800.1	0.015137	0	1.56559	0.087656	0
		TraesCS4D03G0639900.1	0.075332	0.181692	8.25496	1.43916	0.016363
		TraesCS3D03G0019300.1	0.014431	0.014674	2.54079	0.964777	0
		TraesCS3A03G0023200.1	0	0.030892	5.43424	0.8511	0.032353
		TraesCS3B03G0026700.1	X	X	X	X	X
		TraesCS3B03G0026700.2	X	X	X	X	X
		TraesCS3B03G0026800.1	0.42781	0.735778	14.805	3.20002	1.03222
		TraesCS3B03G0026800.2	0	0	0.093321	0.139293	0.059147
	A1-2b	TraesCS6B03G0454600.1	0.832354	0	0.082854	2.01719	0.134629
		TraesCS6A03G0359800.1-nc	0.347934	0	0.008069	3.9595	0
		TraesCS1B03G0013500.1	0	0	0	0.012149	0
		TraesCS1B03G0013100.1	0	0	0	0.092102	0
		TraesCS1B03G0013100.2-nc	0	0	0	0	0
		TraesCS6B03G0373000.1	0	0	0.226684	0	0
		TraesCS6A03G0284300.1	0	0	0.45155	0	0
		TraesCS6A03G0284300.2	0	0.015682	1.20249	0.156948	0
		TraesCS6D03G0239900.1	0.015799	0	2.3944	0.017862	0
		TraesCS6D03G0239400.1	0	0	2.56982	0	0
		TraesCSU03G0085200.1	0.136872	0.364629	6.28115	0.753641	0.042551
		TraesCSU03G0085200.2	0	0	8.43002	1.14027	0
		TraesCSU03G0085200.3	0	0	3.60849	0.211785	0
	A2-Orphan	TraesCS1D03G0536600.1-nc	0.06923	0	0.012405	0.01611	0
		TraesCS1A03G0556900.1	2.12696	0.084224	0.688333	2.71544	0.20032
	A2α-1	TraesCS1A03G0555700.1-nc	2.38227	2.26053	0.213649	0.476403	0.955202
		TraesCS1B03G0648500.1	5.99653	10.5643	1.43681	1.8987	4.0115
		TraesCS1B03G0648500.2	0	0	0	0	0
		TraesCS1B03G0648500.3	0.509534	0.483251	0.020375	0	0.330508
		TraesCS1D03G0535600.1	12.9526	18.9877	2.88767	4.49782	4.2703
		TraesCS1D03G0535600.2	0.439751	1.14812	0.033687	0.19868	0.449351
		TraesCS1D03G0535600.3	0	0.242763	0.20254	0.412277	0
	A2β-2	TraesCS6A03G0358100.1-nc	0	0	0.158348	0.061483	0
		TraesCS6D03G0313400.1	0.033818	0.016975	0.055906	0.918847	0.075437
		TraesCS6D03G0313400.2	0	0	0	0.619209	0.12588
		TraesCS6D03G0313400.3	0	0	0	0	0
		TraesCS6D03G0313400.4	0	0	0.018183	0.126003	0
	A2β-3	TraesCS4B03G0953400.1	0	0.017242	0.588229	0	0
		TraesCS4D03G0827700.1-nc	0	0	0.552734	0	0
		TraesCS4D03G0827700.2-nc	0	0	0	0	0
		TraesCS4D03G0827900.1	3.48499	1.85965	2.23759	2.85508	3.00398
		TraesCS4B03G0953000.1	3.64562	2.21735	4.65021	3.70579	3.70288
		TraesCS5A03G1254200.1-nc	0.44349	0.024483	0.122946	0.113208	0.079534
		TraesCS4B03G0953300.1	0.047981	0	2.11087	0.251861	0
		TraesCS4D03G0827800.1	0	0.187734	1.10322	0	0
		TraesCS5A03G1254100.1	0	0	0.426247	0	0
		TraesCS5A03G1254100.2	0	0	0	0	0
		TraesCS4B03G0947100.1	0	0.10315	3.97676	0	0.089755
		TraesCS5A03G1248100.1	0.016033	0.016104	2.39505	0	0.017407
B	B1-1	TraesCS4D03G0703600.1	0.012626	0	0	0	0
		TraesCS4A03G0010700.1	0	0	0	0.039355	0
		TraesCS4B03G0784200.1	0.007013	0	0	0	0
		TraesCS4B03G0784300.1	0.007013	0	0	0	X
		TraesCSU03G0407900.1-nc	0	0	0	0	0
		TraesCSU03G0436400.1-nc	0	0	0	0	0
	B1-2a	TraesCS4B03G0783600.1	0.153489	0	0.093502	0	0
		TraesCS4D03G0703400.1	0.014026	0	0.106342	0	0
		TraesCS4A03G0011000.1	0.014819	0	0.064665	0	0
	B1-2b	TraesCS4B03G0782700.1-nc	0	0	0	0	0
		TraesCS4D03G0702600.1	0	0	0.038152	0	0
		TraesCS4B03G0783000.1	0	0	0.052942	0	0
		TraesCS4B03G0783300.1	0	0	0.083592	0	0
		TraesCS4D03G0703000.1	0	0	0.102854	0	0
		TraesCS4D03G0702900.1	0	0	0.33916	0	0
		TraesCS4D03G0702900.2	0	0	0	0	0
		TraesCS4A03G0011100.1	0.05614	0.026784	0.11101	0.183155	0.025978
		TraesCS4A03G0011200.1	0	0	0.136534	0	0
		TraesCS4A03G0011700.1	0	0	0.091298	0	0
	B2α-1	TraesCS5D03G0802100.1-nc	0	0	0.019357	0	0
		TraesCS5A03G0839400.1	0.041101	0	4.49445	0.015422	0
		TraesCS5B03G0877300.1	0	0.013837	11.1045	0.030974	0
		TraesCS5D03G0802200.1	0.041275	0	3.23712	0.015487	0
	B2α-2	TraesCS5B03G0873900.1	0.032504	0.892482	0.915005	0.018461	3.33715
		TraesCS5D03G0799100.1	0.174393	1.25716	2.29345	0.154909	1.07509
		TraesCS5A03G0836200.1	0.060836	0.960867	1.33349	0	1.63411
		TraesCS5B03G0873800.1	0	2.74552	0.371783	0.113385	4.0939
		TraesCS5D03G0798800.1	0.086809	2.35573	1.92359	0	0.263897
		TraesCS5A03G0836000.1	0.017937	4.39248	1.21187	0.019486	3.39176
	B2β-3a	TraesCS5B03G0875600.1	3.78883	0.212703	0.041047	6.16165	2.41494
		TraesCS5B03G0875600.2	1.7265	0.297675	0.123674	2.99104	1.02828
		TraesCS5D03G0799800.1	4.77118	2.53692	0	6.62033	4.90179
		TraesCS5A03G0837700.1	3.71397	0.266006	0	3.19463	6.30074
	B2β-3b	TraesCS5D03G0450200.1-nc	0	0.113543	0	0	0
		TraesCS5B03G0485700.1	0	0.028574	0.303226	0.015993	1.65177
		TraesCS5D03G0450600.1-nc	0	0	0.0569	0	0
		TraesCS5D03G0450700.1-nc	0	0	0.243326	0	0
		TraesCS5A03G0486900.1	0.168684	0.194072	1.28634	0.054282	0.222695
	B2β-4a	TraesCS2D03G0137200.1	0	0.014412	0.019123	0	0
		TraesCS2A03G0138700.1	0	0.085696	0.010777	0	0
		TraesCS2B03G0193300.1	0	0	0	0	0
		TraesCS2B03G0193600.1	0.014335	0	0	0	0
	B2β-4b	TraesCS1D03G0254900.1	0	0	3.55297	0	0
		TraesCS1A03G0258900.1	0	0	0.641315	0	0
		TraesCS1A03G0258900.2	0	0	0	0	0
	B2β-4c(1)	TraesCS2A03G0138800.1	0.11468	0.907964	0.006374	0.419467	5.70831
		TraesCS2D03G0137800.1	1.98929	2.28577	0.020723	1.42355	3.10461
		TraesCS2B03G0193800.1	0	0	0	0	0.21011
		TraesCS2B03G0194000.1-nc	0	0	0	0	0
		TraesCS2B03G0194300.1	0.014335	0.387559	0	0.35489	0.809065
		TraesCS2B03G0194100.1	0.02867	0.065022	0	0.217823	1.27477
		TraesCS2B03G0194200.1-nc	0	0	0	0.215388	2.43044
	B2β-4c(2)	TraesCS7D03G1269100.1	0	0.014134	28.5939	0	0
		TraesCS7B03G1279500.1	0	0.094223	0	0	0
		TraesCS7D03G1268300.1	0.085632	0.279029	2.1486	0.096377	0.248073
		TraesCS7D03G1268300.2-nc	0	0	0	0	0
		TraesCS7A03G1341700.1	0.114177	0.264335	5.5031	0.28913	0.124037
		TraesCS7A03G1341700.2-nc	0	0	0.11352	0	0
		TraesCS7A03G1342300.1-nc	0	0	0.052783	0	0
		TraesCS7B03G1279000.1	0.271766	0.088198	4.266	0	0.093231
		TraesCS7B03G1279000.2	0	0	0.184023	0.016759	0
		TraesCS7B03G1279300.1-nc	0	0	0.740118	0	0
		TraesCSU03G0348300.1-nc	0.11835	0.029487	2.24529	0	0
C	C1-1	TraesCS4A03G0051300.1	0	0	0.024847	0	0
		TraesCS4D03G0656000.1	0	0	0	0	0
		TraesCS4B03G0738000.1	0	0	0.005932	0	0
	C1-2a	TraesCS5B03G1370600.1	0	0.048429	1.33308	0.386662	0.087247
		TraesCS4A03G0782000.1	0	0.018926	1.34463	0.606867	0.061411
	C1-2b	TraesCS2A03G0024200.1	0	0.098958	7.87467	0.275525	0
		TraesCS2D03G0022100.1	0	0.177066	11.369	0.352066	0.039681
		TraesCS2B03G0030700.2	0	0	13.693	0.382028	0
		TraesCS2B03G0030700.1	0.019439	0.058459	0	0	0
	C1-2b-Orphan	TraesCS7D03G0088000.1	0.008672	0	3.72855	0	0
		TraesCSU03G0061100.1-nc	0	0	1.81109	0	0
	C1-2b(1)	TraesCS2A03G1234200.1	0	0	5.11516	0	0
		TraesCS2D03G1190900.1	0.018551	0	4.41061	0.020849	0
		TraesCS2B03G1409100.1	0	0	0.857727	0	0
	C1-3	TraesCS3D03G0553100.1	0	0	0	0.085086	0
		TraesCS3A03G0598600.1	0	0	0	0.042543	0
		TraesCS3B03G0681000.1	0	0	0	0.021521	0
	C1-4a	TraesCS5B03G0272800.1-nc	0	0	0	0	0
		TraesCS5D03G0268800.1	0.017789	0.090739	0	0.153003	0.019301
		TraesCS5A03G0261000.1	0.106733	0.908817	0.047733	0.526919	0.328116
	C1-4b	TraesCS3B03G0422400.1	0	0	0.123799	0	0
		TraesCS3D03G0335700.1	0	0	0.123799	0.058403	0
		TraesCS3A03G0344800.1	0	0	0.217213	0.015719	0
	C1-4c	TraesCS3A03G0706200.1	0	0.017564	0.985055	0.073869	0
		TraesCS3D03G0648800.1	0	0	1.08043	0.157411	0
		TraesCS3B03G0807100.1	0	0	0.782173	0.201601	0.037982
	C2-1	TraesCS7D03G0136300.1	8.59185	6.24448	0	5.9546	29.9231
		TraesCS7A03G0147900.1	0.550313	0.940398	0	0.297936	1.38189
		TraesCS5A03G0560600.1	0.917169	0	4.19158	0.250433	0.275661
		TraesCS5B03G0571000.1	0.160194	0	3.84827	0.672129	0.554638
		TraesCS5D03G0526200.1	0.879169	0	1.31697	0.729302	0.72096
	C2-2	TraesCS4A03G0924600.2	0	0	0	0	0
		TraesCS4A03G0924600.1	0	0	0	0	0
		TraesCS7D03G0164500.1	0	0	0	0	0
		TraesCS7A03G0175600.1	0	0	0	0	0
	C2-3	TraesCS5B03G1338800.1	0	0	0	0	0
		TraesCS5D03G1224400.1	0	0	0	0	0
		TraesCS6B03G0077300.1	0	0	0	0	0
		TraesCS5D03G1224400.3-nc	0	0	0	0	0
		TraesCS5D03G1224400.2-nc	0	0	0	0	0
		TraesCS4A03G0811300.1	0.056952	0.022634	0	0	0.0735
		TraesCS4A03G0811300.2	0.053182	0	0	0.048115	0
		TraesCS4A03G0811300.3	0	0	0	0	0
	C2-4a	TraesCS2D03G1263800.1-nc	0	0	0	0	0
		TraesCS2D03G1263600.1	0	0	0	0	0
		TraesCS2A03G1299700.1	0	0	0	0	0
		TraesCS2A03G1299600.1-nc	0	0	0	0	0
		TraesCS2A03G1299800.1	0	0	0	0	0
		TraesCS2A03G1300100.1	0	0	0	0	0
		TraesCS2A03G1299900.1-nc	0	0	0	0	0
		TraesCS2D03G1263400.1-nc	0	0	0	0	0
		TraesCS2D03G1263300.1-nc	0	0	0	0	0
		TraesCS2D03G1263100.1-nc	0	0	0	0	0
		TraesCS2B03G1491700.1	0	0	0	0	0
		TraesCS2D03G1263200.1-nc	0	0	0	0.027509	0
		TraesCSU03G0267700.1	0	0	0	0	0
		TraesCS2B03G1490400.1-nc	0	0	0	0	0
		TraesCS2B03G1490600.1	0	0	0	0	0
		TraesCS2B03G1490500.1	0	0	0	0	0
		TraesCS2B03G1490300.1	0	0	0	0	0
		TraesCS2B03G1490200.1	0	0	0	0	0
	C2-4b	TraesCS7D03G0165100.1	0	0	0	0	0
		TraesCS4A03G0926100.1	0	0	0	0	0
		TraesCS2B03G1504900.1	0	0	0	0	0
		TraesCS2B03G1502400.1	0.011556	0.011637	0.046035	0.039053	0.075396
		TraesCS4A03G0927400.1	0	0	0	0	0
		TraesCS7D03G0166500.1	0	0	0	0	0
		TraesCS7D03G0166400.1-nc	0	0	0	0	0
		TraesCS7A03G0177400.1	0	0	0	0	0
		TraesCS7A03G0177300.1	0	0	0	0	0
		TraesCS7A03G0177100.1-nc	0	0	0	0	0
		TraesCS7D03G0166200.1	0	0	0	0	0
		TraesCS7D03G0165600.1	0	0	0	0	0
		TraesCS7A03G1116400.1	0	0	0	0	0
		TraesCS4A03G0926600.1	0	0	0	0	0
		TraesCS7A03G0176900.1-nc	0	0	0	0	0
		TraesCS4A03G0927300.1-nc	0	0	0	0	0
		TraesCS7B03G0011300.1	0	0	0	0	0
		TraesCS4A03G0943300.1-nc	0	0	0	0	0
		TraesCS4A03G0943200.1	0	0	0	0	0

## Sheet: Table S8
Table S8. TaFMO Proteomics Metadata obtained from the Wheat Proteome Database (values in spectral counts).
Group	TaFMO Sub-clade	Gene name	Coleoptile	Root Vasculature	Root Tip	Root	Mature Roots	Stem	Node	Boots	Young Flag Leaf	Mature Flag Leaf	Senescing Leaf	Immature Spike	Unemerged Spike	Rachilla	Palea	Glume	Lemma	Anther	Pollen	Embryo	Endosperm	Pericarp
A	A1-Orphan	TraesCS7D03G1006000.1			2			1				1	1		2		2			1
		TraesCS7D03G1006000.2			2			1				1	1		2		2			1
	A1-1	TraesCS5B03G0517200.1	1	6	3	1	2					1	1		3	3	2		1		1		2	2
		TraesCS5B03G0762600.1-nc	1	2	1	1		1				1	2			1	1		2	1			1
		TraesCS5A03G0725400.1		4	1	1	1	1	1						1	2							3	2
		TraesCS5B03G1289600.1	1	2		1	1		1			1	1	1	1	2			2	1				1
		TraesCS5B03G1289700.1	2	6	5	2	1	3	1			4	3		2	2		1		5			2	1
		TraesCS5A03G1221300.1	1	3	1	1	1						1	4		2	1			2
	A1-2a	TraesCS4B03G0715800.1	2	16	1	7	2	12		1		2		3	6	8	2		2	2				3
		TraesCS4D03G0639900.1	5	13	1	6	2	4				2	1	3	5	8	1		1	3			1	4
		TraesCS3D03G0019300.1		27		20	1		1	1			4		1	4	1		1	2
		TraesCS3A03G0023200.1	2	28	1	17	5	2		1		1	3	3	5	11	1		1	1
		TraesCS3B03G0026700.1		31	1	15	1			1		1	3			6			1	2
		TraesCS3B03G0026700.2		31	1	15	1			1		1	3			6			1	2
		TraesCS3B03G0026800.1		31	1	15	1			1		1	3			6			1	2
		TraesCS3B03G0026800.2		31	1	15	1			1		1	3			6			1	2
	A1-2b	TraesCS6B03G0454600.1		3		2	2				1	1	2	1		1							1	2
		TraesCS6A03G0359800.1-nc		1		1			1			1		1	1	2				2			1	2
		TraesCS1B03G0013500.1	1		1		1		1		1	4	1			1			2	1			2
		TraesCS1B03G0013100.1	1	2	1				1			1	1							1
		TraesCS1B03G0013100.2-nc	1	2	1							1								1
		TraesCS6B03G0373000.1	2	1	2	2					1	1	2			1			1	1			1	1
		TraesCS6A03G0284300.1	1		1						1	1	1			1			1				1
		TraesCS6A03G0284300.2	1	1	2			1	1		1	1	1						1				1	1
		TraesCS6D03G0239900.1	1		1						1	3							1	1			1
		TraesCS6D03G0239400.1	1	3	4	3		2	1		1	5		11		7	2	4	2	3				1
		TraesCSU03G0085200.1		1				2	1		1	3	1				2			2				1
		TraesCSU03G0085200.2		1				2	1		1	3	1				2			2				1
		TraesCSU03G0085200.3		1	1			2	1		1	3			1	1	2			2				1
	A2-Orphan	TraesCS1D03G0536600.1-nc	10	6	4	5		3	21	1	10	20	1	14	2	16	14	17	18	8	1		1	1
		TraesCS1A03G0556900.1	2					2											1	2			1	1
	A2α-1	TraesCS1A03G0555700.1-nc	1	1	3	2	2	4	14		2	13	1			2	1		4	5			9	1
		TraesCS1B03G0648500.1	3	3	7	5	2	4	16		4	19	5		2	9	5	1	8	6			7	4
		TraesCS1B03G0648500.2	3	3	5	3	2	1	10		3	16	4		2	8	4	1	6	4			7	3
		TraesCS1B03G0648500.3	3	3	5	3	2	1	10		3	16	4		2	8	4	1	6	4			7	3
		TraesCS1D03G0535600.1	3	3	13	5	2	3	20	1	4	22	8		2	11	5	1	12	6			7	6
		TraesCS1D03G0535600.2	3	3	11	3	2	1	14	1	3	19	7		2	11	4	1	10	4			8	5
		TraesCS1D03G0535600.3	3	3	11	3	2		14	1	3	19	7		2	10	4	1	10	4			7	5
	A2β-2	TraesCS6A03G0358100.1-nc			4		1				1	5	4		2	8	3	1	4	5			4	2
		TraesCS6D03G0313400.1			4		2	1			1	4	3		1	8	2	1	5	4			1	3
		TraesCS6D03G0313400.2			4		2	1			1	4	3		1	8	2	1	5	4				2
		TraesCS6D03G0313400.3			4		2	1			1	4	3		1	8	2	1	5	4				2
		TraesCS6D03G0313400.4			4		2				1	4	3		1	8	2	1	5	4				2
	A2β-3	TraesCS4B03G0953400.1		1	1	6	2		1			1	2		1	4	2		3	2
		TraesCS4D03G0827700.1-nc			1	1	7	2				2	2			1	1		1	3			4
		TraesCS4D03G0827700.2-nc			1	1	7	2				2	2			1	1		1	3			4
		TraesCS4D03G0827900.1	3		5		1	3	1		1	6	3	1	1	10	1	1	4	3			2	2
		TraesCS4B03G0953000.1	3		4		1	3			1	5	3	1	1	12	2	1	4	3			2	2
		TraesCS5A03G1254200.1-nc	2					4				1	1			1			1
		TraesCS4B03G0953300.1			4		1		2						1	4	3		2	1
		TraesCS4D03G0827800.1			3		2		2						1	3	3		2
		TraesCS5A03G1254100.1			5		2	1	1		1	4	3		1	8	4	1	4	3				2
		TraesCS5A03G1254100.2			5		2	1	1		1	4	3		1	8	4	1	4	3				2
		TraesCS4B03G0947100.1	1		5			1	3		1	5	4		1	8	2	1	5	51	27			2
		TraesCS5A03G1248100.1			3				2			1			2	3	2		3	49	27			1
B	B1-1	TraesCS4D03G0703600.1				2								2		2			2
		TraesCS4A03G0010700.1				1	1	2	1			1	1			3				1
		TraesCS4B03G0784200.1							2		3	1	1			2		2	1
		TraesCS4B03G0784300.1							2		3	1	1			2		2	1	1
		TraesCSU03G0407900.1-nc							2		3	1	1			2		2		1
		TraesCSU03G0436400.1-nc							2		3	1	1			2		2		1
	B1-2a	TraesCS4B03G0783600.1														1			1				1
		TraesCS4D03G0703400.1														1			1				1
		TraesCS4A03G0011000.1														1			1				1
	B1-2b	TraesCS4B03G0782700.1-nc																					1
		TraesCS4D03G0702600.1														1			1				1
		TraesCS4B03G0783000.1										1	1			1	4		1	1			1	1
		TraesCS4B03G0783300.1														1			1	1			1
		TraesCS4D03G0703000.1														1			2	1			1
		TraesCS4D03G0702900.1													1	1			2	2
		TraesCS4D03G0702900.2													2	1			1	2
		TraesCS4A03G0011100.1														1			1				1
		TraesCS4A03G0011200.1														1				1			1
		TraesCS4A03G0011700.1	1					1								1			1				1
	B2α-1	TraesCS5D03G0802100.1-nc										1	1										1
		TraesCS5A03G0839400.1	9		19	3	2	1	1				1							1			1
		TraesCS5B03G0877300.1	6		17	1	2	1	1				1		1	1				1			1
		TraesCS5D03G0802200.1	8		13	3	2	1					1		1	1				1			1
	B2α-2	TraesCS5B03G0873900.1			1	2			1				2				1		2				2	2
		TraesCS5D03G0799100.1			1			1					2				2		2		1		1	1
		TraesCS5A03G0836200.1			2	1		1					4				2		2		1		1	1
		TraesCS5B03G0873800.1	2		2			2				1	1				2		2		1			1
		TraesCS5D03G0798800.1	1		2			2				1	1				2		2		1			1
		TraesCS5A03G0836000.1	1		2			2				1	1			1	2		2		1			1
	B2β-3a	TraesCS5B03G0875600.1	4						1			1		6	7	4	3		3	2			2	7
		TraesCS5B03G0875600.2	4						1			1		6	7	4	3		3	2			2	7
		TraesCS5D03G0799800.1	4					3	2	2		3	1	6	9	13	7		5	4	1		2	20
		TraesCS5A03G0837700.1	4					1				3		6	3	4	3		2	1			2	7
	B2β-3b	TraesCS5D03G0450200.1-nc											3							1
		TraesCS5B03G0485700.1	1					1				1				1	1		1	2			1
		TraesCS5D03G0450600.1-nc																	1					1
		TraesCS5D03G0450700.1-nc				1										1	1		1				1	1
		TraesCS5A03G0486900.1											2			1	1		2					1
	B2β-4a	TraesCS2D03G0137200.1	2		1		3		1			1				1		1	1	2			7	14
		TraesCS2A03G0138700.1	1		1				1			1	1			1		1	1	3			13	32
		TraesCS2B03G0193300.1	1	1				2	2			1	1				1	1	1	1			11	22
		TraesCS2B03G0193600.1	2	1	1				1			1	1			2	2	1	1	4			9	29
	B2β-4b	TraesCS1D03G0254900.1		1	1			1	1		1			2	2	1	1	1	1	1				3
		TraesCS1A03G0258900.1			1				1		1		1					1	2					3
		TraesCS1A03G0258900.2			1				1		1		1					1	2					3
	B2β-4c(1)	TraesCS2A03G0138800.1		4	1	2										1								3
		TraesCS2D03G0137800.1				1										2	1		2	2			1
		TraesCS2B03G0193800.1				1										2	1		2	2			2
		TraesCS2B03G0194000.1-nc				1										2			1	1			1
		TraesCS2B03G0194300.1	1			1	1									1	1		2	2			1
		TraesCS2B03G0194100.1				1										3	1		2	3			1
		TraesCS2B03G0194200.1-nc				1										1							1
	B2β-4c(2)	TraesCS7D03G1269100.1			1	5			1			1	2			1				1
		TraesCS7B03G1279500.1	2			1		2	2			1	1		1	1			1					1
		TraesCS7D03G1268300.1	3		1			1	2							1		1	1	3			1
		TraesCS7D03G1268300.2-nc	1						1							1		1	1	2			1
		TraesCS7A03G1341700.1	2		1			1	1									1	1	2
		TraesCS7A03G1341700.2-nc							1									1	1	1
		TraesCS7A03G1342300.1-nc			2							1	2							2
		TraesCS7B03G1279000.1	4		1			1	1									1	1					2
		TraesCS7B03G1279000.2	4		1			1	1									1	1					2
		TraesCS7B03G1279300.1-nc											1
		TraesCSU03G0348300.1-nc															1
C	C1-1	TraesCS4A03G0051300.1	3	1			1	1	1		1	1	1						1	1
		TraesCS4D03G0656000.1	3	1			1		1			2	1			1			1	1
		TraesCS4B03G0738000.1	3	1			1		2			2	2				1		1	1
	C1-2a	TraesCS5B03G1370600.1	1		1			3				1			1	1	1		1	2
		TraesCS4A03G0782000.1			1		1	3				2			1	1	1		1	1
	C1-2b	TraesCS2A03G0024200.1	1					6				3			2	1				3
		TraesCS2D03G0022100.1	1					6				3			2	1				3
		TraesCS2B03G0030700.2	1					6				3			2	1				3
		TraesCS2B03G0030700.1	1					6				3			2	1				3
	C1-2b-Orphan	TraesCS7D03G0088000.1	4	6	5	4	4	8	4			4	5	5	2	9	2	1	7	6			1	1
		TraesCSU03G0061100.1-nc					1							2	2
	C1-2b(1)	TraesCS2A03G1234200.1	1	1			1					2					1			2
		TraesCS2D03G1190900.1		2			1					1					1			1
		TraesCS2B03G1409100.1	1	2			1					3					1			2
	C1-3	TraesCS3D03G0553100.1	2		1										1				1					2
		TraesCS3A03G0598600.1	2		1										1				1	1				2
		TraesCS3B03G0681000.1	2		1								1		1									2
	C1-4a	TraesCS5B03G0272800.1-nc							2				1	1					3	1
		TraesCS5D03G0268800.1							2			2	1	1		5			2	2	2		5	1
		TraesCS5A03G0261000.1							3				1	1		6	1			3
	C1-4b	TraesCS3B03G0422400.1			2		1	1				3	1			1	3		1	2		1
		TraesCS3D03G0335700.1	1	1	2		1	2	1			5				4	2		1	1			2	1
		TraesCS3A03G0344800.1		1	3		2	2				3				2	1			1			1
	C1-4c	TraesCS3A03G0706200.1			1		3	2				1	1				3	2	3	1			1
		TraesCS3D03G0648800.1			1		1	2				1	1				2	2	3	1			1
		TraesCS3B03G0807100.1	1				3	2				2	1				3	2	3	1			1
	C2-1	TraesCS7D03G0136300.1	1	1	1			3	6	4		13			4	18	25	6	17	1			1	1
		TraesCS7A03G0147900.1	1	1	2	1	1	5	5	3		9			2	9	10	1	17
		TraesCS5A03G0560600.1	2	2	24	1						1			1	1	2		1	1			14	1
		TraesCS5B03G0571000.1	2	4	20				1			1			1		1		1				13	2
		TraesCS5D03G0526200.1	1	2	17	1									1	1	1			2			14	1
	C2-2	TraesCS4A03G0924600.2							1					1						1
		TraesCS4A03G0924600.1						1	1					1					2	1				1
		TraesCS7D03G0164500.1	1	1					1						1		1		1	1
		TraesCS7A03G0175600.1	1	1								1								2				1
	C2-3	TraesCS5B03G1338800.1	1	1			1						1		1	2	17		3	1				2
		TraesCS5D03G1224400.1	2	1			1						2		2	7	16		3	3				2
		TraesCS6B03G0077300.1			1			1								1	16		2					1
		TraesCS5D03G1224400.3-nc	1	1									2		1	4	16		1					1
		TraesCS5D03G1224400.2-nc	1	1									2		1	3			2
		TraesCS4A03G0811300.1		1								1	1		1	2	16		1					2
		TraesCS4A03G0811300.2		1								1	1		1	3	16		1					2
		TraesCS4A03G0811300.3		1			1					1	1		1	2	16		1	1				2
	C2-4a	TraesCS2D03G1263800.1-nc			1															1
		TraesCS2D03G1263600.1																		1
		TraesCS2A03G1299700.1																		1
		TraesCS2A03G1299600.1-nc
		TraesCS2A03G1299800.1																		1
		TraesCS2A03G1300100.1											1							1
		TraesCS2A03G1299900.1-nc	1										1
		TraesCS2D03G1263400.1-nc	1	1								1	2							1			3
		TraesCS2D03G1263300.1-nc														1				3
		TraesCS2D03G1263100.1-nc			1												1
		TraesCS2B03G1491700.1	1		1						1	2				1		1	1	1
		TraesCS2D03G1263200.1-nc	1																	1
		TraesCSU03G0267700.1										1								2
		TraesCS2B03G1490400.1-nc	1									1								3
		TraesCS2B03G1490600.1	1				1	1	1			1				1				3				1
		TraesCS2B03G1490500.1	1									1								3
		TraesCS2B03G1490300.1	1		1							1								1
		TraesCS2B03G1490200.1	1									1								3
	C2-4b	TraesCS7D03G0165100.1		1
		TraesCS4A03G0926100.1	1									1							1	1
		TraesCS2B03G1504900.1		2	1				1			4			2	1	1							1
		TraesCS2B03G1502400.1	1						1										1					1
		TraesCS4A03G0927400.1		1					1										1	1				1
		TraesCS7D03G0166500.1		1					1						1				1	1
		TraesCS7D03G0166400.1-nc																	1	1
		TraesCS7A03G0177400.1	1	1					2			1							1	1				1
		TraesCS7A03G0177300.1	2	1					2			1							1	1				1
		TraesCS7A03G0177100.1-nc	1						1
		TraesCS7D03G0166200.1		1	2				8		1	1	5							1	1
		TraesCS7D03G0165600.1		1
		TraesCS7A03G1116400.1	1						1						1					1
		TraesCS4A03G0926600.1		1					1							1
		TraesCS7A03G0176900.1-nc		1					1
		TraesCS4A03G0927300.1-nc	1	1
		TraesCS7B03G0011300.1							1
		TraesCS4A03G0943300.1-nc		1					1		1		1
		TraesCS4A03G0943200.1		1					1							2
